# Supplementary material for: Infection mechanisms and putative effector repertoire of the mosquito pathogenic oomycete Pythium guiyangense uncovered by genomic analysis
Source: PLoS Genet. 2019 Apr 24;15(4):e1008116. doi: 10.1371/journal.pgen.1008116 (PMC6502433; doi:10.1371/journal.pgen.1008116)
Supplement: S4 Table — (XLSX) [file pgen.1008116.s013.xlsx]

## Sheet: Sheet1
S4 Table. Identification of synteny blocks and homologous gene pairs in P. guiyangense.
			1st gene	1st gene	1st gene	1st gene	2nd gene	2nd gene	2nd gene	2nd gene
	1st contig	2nd contig	Gene ID	Contig	Start	End	Gene ID	Contig	Start	End
Synteny block 1	contig1	contig101	PG3S_00651	contig1	2252045	2253908	PG3S_26723	contig101	72767	74473
Synteny block 1	contig1	contig101	PG3S_00653	contig1	2259747	2262242	PG3S_26727	contig101	84126	86609
Synteny block 1	contig1	contig101	PG3S_00655	contig1	2271114	2274890	PG3S_26728	contig101	86744	90442
Synteny block 1	contig1	contig101	PG3S_00656	contig1	2274908	2277109	PG3S_26729	contig101	90472	92676
Synteny block 1	contig1	contig101	PG3S_00657	contig1	2277419	2281974	PG3S_26730	contig101	94495	99033
Synteny block 1	contig1	contig101	PG3S_00658	contig1	2282369	2283788	PG3S_26731	contig101	99394	100822
Synteny block 1	contig1	contig101	PG3S_00659	contig1	2285524	2285886	PG3S_26732	contig101	102654	103016
Synteny block 1	contig1	contig101	PG3S_00660	contig1	2286614	2287794	PG3S_26733	contig101	103763	104950
Synteny block 1	contig1	contig101	PG3S_00661	contig1	2289484	2292080	PG3S_26734	contig101	106665	108286
Synteny block 1	contig1	contig101	PG3S_00662	contig1	2293100	2294766	PG3S_26736	contig101	109179	111927
Synteny block 1	contig1	contig101	PG3S_00664	contig1	2297988	2300101	PG3S_26737	contig101	112357	117508
Synteny block 1	contig1	contig101	PG3S_00665	contig1	2300271	2301662	PG3S_26739	contig101	117641	119032
Synteny block 1	contig1	contig101	PG3S_00666	contig1	2303005	2304866	PG3S_26740	contig101	120626	122432
Synteny block 1	contig1	contig101	PG3S_00667	contig1	2306239	2307192	PG3S_26744	contig101	134510	141646
Synteny block 1	contig1	contig101	PG3S_00669	contig1	2310870	2311355	PG3S_26745	contig101	136272	136754
Synteny block 2	contig1	contig101	PG3S_00622	contig1	2149825	2162644	PG3S_26753	contig101	164891	166958
Synteny block 2	contig1	contig101	PG3S_00623	contig1	2164289	2165967	PG3S_26755	contig101	169177	170981
Synteny block 2	contig1	contig101	PG3S_00624	contig1	2165757	2169035	PG3S_26756	contig101	170777	172189
Synteny block 2	contig1	contig101	PG3S_00626	contig1	2179997	2181892	PG3S_26759	contig101	176661	178586
Synteny block 2	contig1	contig101	PG3S_00627	contig1	2183795	2187028	PG3S_26760	contig101	180465	183701
Synteny block 2	contig1	contig101	PG3S_00628	contig1	2187336	2187926	PG3S_26761	contig101	184025	184618
Synteny block 3	contig1	contig101	PG3S_00584	contig1	2036923	2038979	PG3S_26798	contig101	293353	295278
Synteny block 3	contig1	contig101	PG3S_00585	contig1	2039860	2041875	PG3S_26796	contig101	290586	291044
Synteny block 3	contig1	contig101	PG3S_00586	contig1	2042221	2046579	PG3S_26794	contig101	286119	288084
Synteny block 3	contig1	contig101	PG3S_00588	contig1	2050939	2053816	PG3S_26793	contig101	282136	284879
Synteny block 3	contig1	contig101	PG3S_00589	contig1	2053816	2054653	PG3S_26792	contig101	281094	281972
Synteny block 3	contig1	contig101	PG3S_00590	contig1	2054944	2058153	PG3S_26791	contig101	277703	280896
Synteny block 3	contig1	contig101	PG3S_00591	contig1	2058052	2059556	PG3S_26790	contig101	276436	277806
Synteny block 3	contig1	contig101	PG3S_00592	contig1	2059614	2061396	PG3S_26789	contig101	274471	276245
Synteny block 3	contig1	contig101	PG3S_00593	contig1	2061598	2063379	PG3S_26788	contig101	272494	274268
Synteny block 3	contig1	contig101	PG3S_00598	contig1	2076291	2079216	PG3S_26787	contig101	266526	269419
Synteny block 3	contig1	contig101	PG3S_00599	contig1	2079512	2081495	PG3S_26786	contig101	264212	266272
Synteny block 3	contig1	contig101	PG3S_00601	contig1	2084730	2088242	PG3S_26784	contig101	259000	262486
Synteny block 3	contig1	contig101	PG3S_00602	contig1	2088526	2090927	PG3S_26783	contig101	256759	258774
Synteny block 3	contig1	contig101	PG3S_00603	contig1	2091189	2097937	PG3S_26782	contig101	249335	256046
Synteny block 3	contig1	contig101	PG3S_00605	contig1	2101405	2102517	PG3S_26780	contig101	244945	246042
Synteny block 3	contig1	contig101	PG3S_00606	contig1	2103099	2104877	PG3S_26779	contig101	242568	244397
Synteny block 3	contig1	contig101	PG3S_00608	contig1	2108354	2111005	PG3S_26777	contig101	236583	239213
Synteny block 3	contig1	contig101	PG3S_00610	contig1	2115400	2117891	PG3S_26774	contig101	225845	228000
Synteny block 3	contig1	contig101	PG3S_00611	contig1	2117812	2119005	PG3S_26773	contig101	224731	225924
Synteny block 3	contig1	contig101	PG3S_00612	contig1	2119176	2121100	PG3S_26772	contig101	222599	224529
Synteny block 3	contig1	contig101	PG3S_00613	contig1	2120815	2122699	PG3S_26771	contig101	221000	222889
Synteny block 3	contig1	contig101	PG3S_00615	contig1	2123396	2124082	PG3S_26770	contig101	219599	220285
Synteny block 3	contig1	contig101	PG3S_00616	contig1	2127135	2127662	PG3S_26768	contig101	215971	216499
Synteny block 3	contig1	contig101	PG3S_00617	contig1	2127886	2135330	PG3S_26767	contig101	208408	215776
Synteny block 3	contig1	contig101	PG3S_00618	contig1	2135600	2136796	PG3S_26766	contig101	206937	208157
Synteny block 3	contig1	contig101	PG3S_00619	contig1	2138496	2141221	PG3S_26765	contig101	202580	205118
Synteny block 3	contig1	contig101	PG3S_00620	contig1	2145793	2148098	PG3S_26764	contig101	199808	202152
Synteny block 3	contig1	contig101	PG3S_00621	contig1	2147854	2149540	PG3S_26763	contig101	198395	200058
Synteny block 3	contig1	contig101	PG3S_00622	contig1	2149825	2162644	PG3S_26762	contig101	185394	198078
Synteny block 3	contig1	contig101	PG3S_00626	contig1	2179997	2181892	PG3S_26759	contig101	176661	178586
Synteny block 3	contig1	contig101	PG3S_00628	contig1	2187336	2187926	PG3S_26754	contig101	167734	168327
Synteny block 3	contig1	contig101	PG3S_00629	contig1	2189445	2191333	PG3S_26753	contig101	164891	166958
Synteny block 3	contig1	contig101	PG3S_00636	contig1	2212119	2214364	PG3S_26752	contig101	161519	163749
Synteny block 3	contig1	contig101	PG3S_00637	contig1	2214437	2216197	PG3S_26751	contig101	159615	161420
Synteny block 3	contig1	contig101	PG3S_00638	contig1	2216419	2220927	PG3S_26750	contig101	154886	159436
Synteny block 3	contig1	contig101	PG3S_00639	contig1	2221587	2225425	PG3S_26749	contig101	150414	154229
Synteny block 3	contig1	contig101	PG3S_00640	contig1	2225133	2225787	PG3S_26745	contig101	136272	136754
Synteny block 3	contig1	contig101	PG3S_00642	contig1	2227069	2228747	PG3S_26744	contig101	134510	141646
Synteny block 3	contig1	contig101	PG3S_00648	contig1	2240791	2242338	PG3S_26743	contig101	132956	134494
Synteny block 3	contig1	contig101	PG3S_00663	contig1	2295229	2297730	PG3S_26738	contig101	112529	115104
Synteny block 3	contig1	contig101	PG3S_00666	contig1	2303005	2304866	PG3S_26723	contig101	72767	74473
Synteny block 3	contig1	contig101	PG3S_00671	contig1	2315575	2330028	PG3S_26722	contig101	56931	71440
Synteny block 3	contig1	contig101	PG3S_00672	contig1	2330449	2333418	PG3S_26721	contig101	53495	56501
Synteny block 3	contig1	contig101	PG3S_00673	contig1	2334378	2336803	PG3S_26717	contig101	41323	45985
Synteny block 3	contig1	contig101	PG3S_00674	contig1	2339029	2342063	PG3S_26716	contig101	38254	41285
Synteny block 3	contig1	contig101	PG3S_00675	contig1	2342283	2343784	PG3S_26715	contig101	36585	38072
Synteny block 3	contig1	contig101	PG3S_00676	contig1	2343622	2347495	PG3S_26713	contig101	32802	34488
Synteny block 3	contig1	contig101	PG3S_00678	contig1	2350851	2351589	PG3S_26712	contig101	28697	29441
Synteny block 3	contig1	contig101	PG3S_00679	contig1	2351789	2355416	PG3S_26710	contig101	24758	28464
Synteny block 3	contig1	contig101	PG3S_00680	contig1	2355668	2356075	PG3S_26709	contig101	24176	24583
Synteny block 3	contig1	contig101	PG3S_00681	contig1	2356416	2360538	PG3S_26707	contig101	19610	23840
Synteny block 3	contig1	contig101	PG3S_00683	contig1	2367327	2376548	PG3S_26705	contig101	8263	9938
Synteny block 4	contig1	contig114	PG3S_01038	contig1	3667314	3670026	PG3S_27734	contig114	5866	8445
Synteny block 4	contig1	contig114	PG3S_01039	contig1	3672457	3674760	PG3S_27735	contig114	11334	13661
Synteny block 4	contig1	contig114	PG3S_01043	contig1	3684747	3686793	PG3S_27737	contig114	18706	20814
Synteny block 4	contig1	contig114	PG3S_01044	contig1	3687418	3690946	PG3S_27738	contig114	21719	26693
Synteny block 4	contig1	contig114	PG3S_01045	contig1	3689291	3692412	PG3S_27739	contig114	23599	26693
Synteny block 4	contig1	contig114	PG3S_01047	contig1	3693603	3696326	PG3S_27741	contig114	31383	34058
Synteny block 4	contig1	contig114	PG3S_01052	contig1	3708784	3711276	PG3S_27746	contig114	45380	47294
Synteny block 4	contig1	contig114	PG3S_01055	contig1	3714729	3716512	PG3S_27750	contig114	63813	65605
Synteny block 4	contig1	contig114	PG3S_01056	contig1	3717773	3718051	PG3S_27751	contig114	67012	67293
Synteny block 4	contig1	contig114	PG3S_01057	contig1	3719894	3720421	PG3S_27752	contig114	67958	69631
Synteny block 4	contig1	contig114	PG3S_01058	contig1	3721242	3723338	PG3S_27754	contig114	70521	73289
Synteny block 4	contig1	contig114	PG3S_01060	contig1	3728935	3730134	PG3S_27756	contig114	78568	79767
Synteny block 4	contig1	contig114	PG3S_01061	contig1	3730233	3731606	PG3S_27757	contig114	79865	81266
Synteny block 4	contig1	contig114	PG3S_01062	contig1	3733378	3736686	PG3S_27759	contig114	83042	86355
Synteny block 4	contig1	contig114	PG3S_01063	contig1	3736770	3738034	PG3S_27760	contig114	86430	87698
Synteny block 4	contig1	contig114	PG3S_01066	contig1	3742286	3744691	PG3S_27761	contig114	91657	94006
Synteny block 4	contig1	contig114	PG3S_01067	contig1	3747835	3748809	PG3S_27763	contig114	100591	101565
Synteny block 4	contig1	contig114	PG3S_01071	contig1	3756257	3757282	PG3S_27767	contig114	114082	115254
Synteny block 4	contig1	contig114	PG3S_01075	contig1	3763811	3766381	PG3S_27771	contig114	124826	127390
Synteny block 4	contig1	contig114	PG3S_01076	contig1	3766724	3769305	PG3S_27772	contig114	127742	129005
Synteny block 4	contig1	contig114	PG3S_01077	contig1	3769459	3771870	PG3S_27774	contig114	130513	134731
Synteny block 4	contig1	contig114	PG3S_01079	contig1	3774111	3775049	PG3S_27775	contig114	135007	135925
Synteny block 4	contig1	contig114	PG3S_01081	contig1	3776766	3779945	PG3S_27777	contig114	139429	142632
Synteny block 4	contig1	contig114	PG3S_01083	contig1	3783547	3785756	PG3S_27779	contig114	144307	146515
Synteny block 4	contig1	contig114	PG3S_01087	contig1	3798417	3800906	PG3S_27781	contig114	152335	166832
Synteny block 4	contig1	contig114	PG3S_01092	contig1	3818799	3820986	PG3S_27787	contig114	175986	178496
Synteny block 4	contig1	contig114	PG3S_01095	contig1	3826550	3829058	PG3S_27789	contig114	182119	184635
Synteny block 4	contig1	contig114	PG3S_01096	contig1	3828816	3831756	PG3S_27790	contig114	184393	187342
Synteny block 4	contig1	contig114	PG3S_01097	contig1	3831982	3834899	PG3S_27791	contig114	187555	190540
Synteny block 4	contig1	contig114	PG3S_01099	contig1	3837000	3838793	PG3S_27793	contig114	192910	194697
Synteny block 4	contig1	contig114	PG3S_01100	contig1	3839204	3840583	PG3S_27794	contig114	195058	196449
Synteny block 4	contig1	contig114	PG3S_01101	contig1	3840620	3841868	PG3S_27795	contig114	196486	197698
Synteny block 4	contig1	contig114	PG3S_01102	contig1	3842662	3844095	PG3S_27796	contig114	198115	199526
Synteny block 4	contig1	contig114	PG3S_01103	contig1	3844204	3845068	PG3S_27797	contig114	199628	201351
Synteny block 4	contig1	contig114	PG3S_01105	contig1	3853825	3857357	PG3S_27800	contig114	209547	211850
Synteny block 4	contig1	contig114	PG3S_01106	contig1	3857897	3865041	PG3S_27802	contig114	213480	219173
Synteny block 4	contig1	contig114	PG3S_01107	contig1	3865984	3866574	PG3S_27804	contig114	221453	222043
Synteny block 4	contig1	contig114	PG3S_01108	contig1	3867104	3867589	PG3S_27805	contig114	222591	223070
Synteny block 4	contig1	contig114	PG3S_01109	contig1	3867231	3870255	PG3S_27806	contig114	222712	225777
Synteny block 4	contig1	contig114	PG3S_01110	contig1	3871609	3873882	PG3S_27807	contig114	227082	229364
Synteny block 4	contig1	contig114	PG3S_01111	contig1	3875247	3876383	PG3S_27808	contig114	230857	231996
Synteny block 4	contig1	contig114	PG3S_01112	contig1	3876090	3879271	PG3S_27809	contig114	232240	232923
Synteny block 4	contig1	contig114	PG3S_01115	contig1	3886201	3889225	PG3S_27813	contig114	242134	245199
Synteny block 4	contig1	contig114	PG3S_01116	contig1	3888867	3889352	PG3S_27814	contig114	244841	245320
Synteny block 4	contig1	contig114	PG3S_01117	contig1	3889882	3890349	PG3S_27815	contig114	245868	246458
Synteny block 4	contig1	contig114	PG3S_01118	contig1	3892113	3893480	PG3S_27816	contig114	248087	249454
Synteny block 4	contig1	contig114	PG3S_01119	contig1	3893978	3898454	PG3S_27817	contig114	250210	251452
Synteny block 4	contig1	contig114	PG3S_01120	contig1	3901376	3903889	PG3S_27818	contig114	252450	254969
Synteny block 5	contig1	contig114	PG3S_01042	contig1	3682985	3684030	PG3S_27742	contig114	34763	38971
Synteny block 5	contig1	contig114	PG3S_01051	contig1	3705171	3708151	PG3S_27747	contig114	47505	50552
Synteny block 5	contig1	contig114	PG3S_01059	contig1	3724985	3726584	PG3S_27753	contig114	69659	70599
Synteny block 5	contig1	contig114	PG3S_01060	contig1	3728935	3730134	PG3S_27762	contig114	91690	92772
Synteny block 5	contig1	contig114	PG3S_01068	contig1	3749762	3750208	PG3S_27769	contig114	119178	120212
Synteny block 5	contig1	contig114	PG3S_01082	contig1	3780056	3782257	PG3S_27776	contig114	137134	139302
Synteny block 5	contig1	contig114	PG3S_01093	contig1	3821285	3823786	PG3S_27779	contig114	144307	146515
Synteny block 5	contig1	contig114	PG3S_01117	contig1	3889882	3890349	PG3S_27804	contig114	221453	222043
Synteny block 5	contig1	contig114	PG3S_01128	contig1	3927149	3929674	PG3S_27818	contig114	252450	254969
Synteny block 6	contig1	contig114	PG3S_01087	contig1	3798417	3800906	PG3S_27818	contig114	252450	254969
Synteny block 6	contig1	contig114	PG3S_01107	contig1	3865984	3866574	PG3S_27815	contig114	245868	246458
Synteny block 6	contig1	contig114	PG3S_01108	contig1	3867104	3867589	PG3S_27814	contig114	244841	245320
Synteny block 6	contig1	contig114	PG3S_01109	contig1	3867231	3870255	PG3S_27813	contig114	242134	245199
Synteny block 6	contig1	contig114	PG3S_01115	contig1	3886201	3889225	PG3S_27806	contig114	222712	225777
Synteny block 6	contig1	contig114	PG3S_01116	contig1	3888867	3889352	PG3S_27805	contig114	222591	223070
Synteny block 6	contig1	contig114	PG3S_01119	contig1	3893978	3898454	PG3S_27783	contig114	166902	169367
Synteny block 6	contig1	contig114	PG3S_01120	contig1	3901376	3903889	PG3S_27781	contig114	152335	166832
Synteny block 7	contig1	contig116	PG3S_00799	contig1	2790373	2791749	PG3S_27935	contig116	140610	142038
Synteny block 7	contig1	contig116	PG3S_00804	contig1	2802270	2803856	PG3S_27951	contig116	191548	193096
Synteny block 7	contig1	contig116	PG3S_00805	contig1	2803742	2805430	PG3S_27952	contig116	193452	195208
Synteny block 7	contig1	contig116	PG3S_00806	contig1	2806005	2806457	PG3S_27953	contig116	195801	200094
Synteny block 7	contig1	contig116	PG3S_00808	contig1	2810720	2813334	PG3S_27954	contig116	199838	203092
Synteny block 7	contig1	contig116	PG3S_00811	contig1	2817020	2817985	PG3S_27957	contig116	206709	208185
Synteny block 7	contig1	contig116	PG3S_00822	contig1	2868459	2869551	PG3S_27964	contig116	231414	234629
Synteny block 8	contig1	contig116	PG3S_00787	contig1	2756619	2765775	PG3S_27973	contig116	246542	250087
Synteny block 8	contig1	contig116	PG3S_00788	contig1	2765785	2767131	PG3S_27972	contig116	245219	246456
Synteny block 8	contig1	contig116	PG3S_00789	contig1	2766014	2767471	PG3S_27971	contig116	244881	245581
Synteny block 8	contig1	contig116	PG3S_00790	contig1	2767569	2769064	PG3S_27970	contig116	243241	244777
Synteny block 8	contig1	contig116	PG3S_00791	contig1	2770267	2771121	PG3S_27969	contig116	241875	242728
Synteny block 8	contig1	contig116	PG3S_00794	contig1	2775280	2776920	PG3S_27967	contig116	236571	238205
Synteny block 8	contig1	contig116	PG3S_00797	contig1	2782280	2785594	PG3S_27963	contig116	229499	231182
Synteny block 8	contig1	contig116	PG3S_00798	contig1	2785793	2790121	PG3S_27961	contig116	225027	229349
Synteny block 8	contig1	contig116	PG3S_00801	contig1	2795828	2796661	PG3S_27960	contig116	213537	214512
Synteny block 8	contig1	contig116	PG3S_00802	contig1	2796946	2798984	PG3S_27959	contig116	211336	213228
Synteny block 8	contig1	contig116	PG3S_00803	contig1	2799468	2800978	PG3S_27958	contig116	209023	210691
Synteny block 8	contig1	contig116	PG3S_00804	contig1	2802270	2803856	PG3S_27957	contig116	206709	208185
Synteny block 8	contig1	contig116	PG3S_00808	contig1	2810720	2813334	PG3S_27954	contig116	199838	203092
Synteny block 8	contig1	contig116	PG3S_00811	contig1	2817020	2817985	PG3S_27951	contig116	191548	193096
Synteny block 8	contig1	contig116	PG3S_00813	contig1	2828872	2829804	PG3S_27950	contig116	188271	189322
Synteny block 8	contig1	contig116	PG3S_00816	contig1	2837139	2837617	PG3S_27949	contig116	187709	188152
Synteny block 8	contig1	contig116	PG3S_00817	contig1	2838708	2839262	PG3S_27948	contig116	186107	187427
Synteny block 8	contig1	contig116	PG3S_00818	contig1	2839437	2844551	PG3S_27947	contig116	180860	185931
Synteny block 8	contig1	contig116	PG3S_00819	contig1	2845955	2847011	PG3S_27946	contig116	178342	179432
Synteny block 8	contig1	contig116	PG3S_00820	contig1	2847146	2849923	PG3S_27945	contig116	175418	178214
Synteny block 8	contig1	contig116	PG3S_00821	contig1	2850393	2863851	PG3S_27943	contig116	161457	161973
Synteny block 8	contig1	contig116	PG3S_00823	contig1	2869733	2872035	PG3S_27941	contig116	156460	158792
Synteny block 8	contig1	contig116	PG3S_00824	contig1	2872889	2874739	PG3S_27940	contig116	154177	155714
Synteny block 8	contig1	contig116	PG3S_00825	contig1	2874743	2878076	PG3S_27939	contig116	150631	153879
Synteny block 8	contig1	contig116	PG3S_00826	contig1	2878406	2881273	PG3S_27938	contig116	147498	150351
Synteny block 8	contig1	contig116	PG3S_00827	contig1	2882050	2884323	PG3S_27937	contig116	144575	146869
Synteny block 8	contig1	contig116	PG3S_00828	contig1	2884883	2886562	PG3S_27936	contig116	142320	144006
Synteny block 8	contig1	contig116	PG3S_00829	contig1	2886902	2888331	PG3S_27935	contig116	140610	142038
Synteny block 8	contig1	contig116	PG3S_00830	contig1	2888558	2894781	PG3S_27934	contig116	134192	140056
Synteny block 8	contig1	contig116	PG3S_00831	contig1	2894859	2898388	PG3S_27933	contig116	130607	134109
Synteny block 8	contig1	contig116	PG3S_00832	contig1	2898506	2902215	PG3S_27932	contig116	126663	130381
Synteny block 8	contig1	contig116	PG3S_00833	contig1	2902014	2909262	PG3S_27930	contig116	121368	124823
Synteny block 8	contig1	contig116	PG3S_00834	contig1	2909685	2911353	PG3S_27929	contig116	117503	119018
Synteny block 8	contig1	contig116	PG3S_00836	contig1	2912539	2913333	PG3S_27928	contig116	115583	116320
Synteny block 8	contig1	contig116	PG3S_00838	contig1	2920238	2923464	PG3S_27926	contig116	109271	112490
Synteny block 8	contig1	contig116	PG3S_00839	contig1	2923901	2927408	PG3S_27925	contig116	105131	108912
Synteny block 8	contig1	contig116	PG3S_00840	contig1	2927404	2934723	PG3S_27923	contig116	97885	100008
Synteny block 8	contig1	contig116	PG3S_00841	contig1	2935193	2936263	PG3S_27918	contig116	86982	88067
Synteny block 8	contig1	contig116	PG3S_00842	contig1	2936712	2938803	PG3S_27917	contig116	84325	86486
Synteny block 8	contig1	contig116	PG3S_00844	contig1	2940841	2943192	PG3S_27915	contig116	80015	82336
Synteny block 8	contig1	contig116	PG3S_00845	contig1	2943552	2947614	PG3S_27914	contig116	75589	79656
Synteny block 8	contig1	contig116	PG3S_00849	contig1	2957833	2960823	PG3S_27910	contig116	65482	68487
Synteny block 8	contig1	contig116	PG3S_00852	contig1	2980658	2981452	PG3S_27907	contig116	53440	54228
Synteny block 8	contig1	contig116	PG3S_00853	contig1	2981638	2983314	PG3S_27906	contig116	51554	53230
Synteny block 8	contig1	contig116	PG3S_00854	contig1	2983422	2985220	PG3S_27905	contig116	49674	51442
Synteny block 8	contig1	contig116	PG3S_00855	contig1	2985379	2986380	PG3S_27904	contig116	48475	49531
Synteny block 8	contig1	contig116	PG3S_00856	contig1	2989410	2991143	PG3S_27903	contig116	42721	44442
Synteny block 8	contig1	contig116	PG3S_00857	contig1	2991159	2994347	PG3S_27901	contig116	39169	40665
Synteny block 8	contig1	contig116	PG3S_00858	contig1	2996151	2997546	PG3S_27899	contig116	35937	37320
Synteny block 8	contig1	contig116	PG3S_00859	contig1	2997763	3000627	PG3S_27898	contig116	32917	35752
Synteny block 8	contig1	contig116	PG3S_00860	contig1	3000829	3002025	PG3S_27897	contig116	31507	32703
Synteny block 8	contig1	contig116	PG3S_00861	contig1	3002391	3005408	PG3S_27896	contig116	28124	31141
Synteny block 8	contig1	contig116	PG3S_00862	contig1	3005547	3007025	PG3S_27895	contig116	26258	27970
Synteny block 8	contig1	contig116	PG3S_00863	contig1	3008789	3010600	PG3S_27894	contig116	22957	24825
Synteny block 8	contig1	contig116	PG3S_00864	contig1	3013733	3016333	PG3S_27893	contig116	16145	18739
Synteny block 8	contig1	contig116	PG3S_00865	contig1	3017823	3022928	PG3S_27892	contig116	9611	14680
Synteny block 8	contig1	contig116	PG3S_00866	contig1	3023128	3025558	PG3S_27891	contig116	7030	9420
Synteny block 8	contig1	contig116	PG3S_00867	contig1	3027557	3032204	PG3S_27890	contig116	791	5082
Synteny block 9	contig1	contig128	PG3S_00215	contig1	714015	716403	PG3S_28772	contig128	199383	201604
Synteny block 9	contig1	contig128	PG3S_00216	contig1	716527	717735	PG3S_28771	contig128	197984	199165
Synteny block 9	contig1	contig128	PG3S_00217	contig1	718130	734460	PG3S_28769	contig128	181265	197232
Synteny block 9	contig1	contig128	PG3S_00218	contig1	734728	736655	PG3S_28768	contig128	179071	180979
Synteny block 9	contig1	contig128	PG3S_00219	contig1	738251	740311	PG3S_28767	contig128	175896	177932
Synteny block 9	contig1	contig128	PG3S_00220	contig1	740819	742768	PG3S_28766	contig128	173463	175403
Synteny block 9	contig1	contig128	PG3S_00221	contig1	742854	743968	PG3S_28765	contig128	169934	173361
Synteny block 9	contig1	contig128	PG3S_00224	contig1	746363	747871	PG3S_28763	contig128	166261	167535
Synteny block 9	contig1	contig128	PG3S_00226	contig1	749953	751683	PG3S_28762	contig128	164401	166156
Synteny block 9	contig1	contig128	PG3S_00227	contig1	753734	759887	PG3S_28760	contig128	155740	157536
Synteny block 9	contig1	contig128	PG3S_00228	contig1	760793	762609	PG3S_28759	contig128	153229	154803
Synteny block 9	contig1	contig128	PG3S_00229	contig1	766707	770271	PG3S_28758	contig128	144878	148632
Synteny block 9	contig1	contig128	PG3S_00230	contig1	771175	772283	PG3S_28757	contig128	143085	144178
Synteny block 9	contig1	contig128	PG3S_00231	contig1	772361	773638	PG3S_28756	contig128	141730	143007
Synteny block 9	contig1	contig128	PG3S_00232	contig1	775278	777732	PG3S_28755	contig128	137835	140162
Synteny block 9	contig1	contig128	PG3S_00233	contig1	782930	783244	PG3S_28754	contig128	132264	132578
Synteny block 9	contig1	contig128	PG3S_00234	contig1	783741	785564	PG3S_28752	contig128	125234	127039
Synteny block 9	contig1	contig128	PG3S_00236	contig1	791551	792661	PG3S_28751	contig128	123041	124151
Synteny block 9	contig1	contig128	PG3S_00237	contig1	792963	794324	PG3S_28750	contig128	121403	122437
Synteny block 9	contig1	contig128	PG3S_00238	contig1	794982	801146	PG3S_28749	contig128	114566	120670
Synteny block 9	contig1	contig128	PG3S_00239	contig1	804314	807037	PG3S_28741	contig128	99001	99516
Synteny block 9	contig1	contig128	PG3S_00240	contig1	808037	809980	PG3S_28736	contig128	88139	90142
Synteny block 9	contig1	contig128	PG3S_00241	contig1	810015	811241	PG3S_28735	contig128	86911	88170
Synteny block 9	contig1	contig128	PG3S_00242	contig1	811741	816329	PG3S_28733	contig128	81608	83254
Synteny block 9	contig1	contig128	PG3S_00243	contig1	816699	820576	PG3S_28732	contig128	77379	81240
Synteny block 9	contig1	contig128	PG3S_00244	contig1	820942	823931	PG3S_28731	contig128	74048	77013
Synteny block 9	contig1	contig128	PG3S_00245	contig1	823990	828425	PG3S_28730	contig128	69604	74022
Synteny block 9	contig1	contig128	PG3S_00246	contig1	829756	841698	PG3S_28729	contig128	62330	68464
Synteny block 9	contig1	contig128	PG3S_00248	contig1	845509	846452	PG3S_28728	contig128	59493	60080
Synteny block 9	contig1	contig128	PG3S_00250	contig1	849078	850982	PG3S_28726	contig128	55186	56688
Synteny block 9	contig1	contig128	PG3S_00251	contig1	852405	854498	PG3S_28724	contig128	51351	53437
Synteny block 9	contig1	contig128	PG3S_00255	contig1	859165	859476	PG3S_28720	contig128	46281	46592
Synteny block 9	contig1	contig128	PG3S_00256	contig1	860099	860374	PG3S_28719	contig128	45378	45653
Synteny block 9	contig1	contig128	PG3S_00257	contig1	860636	861334	PG3S_28718	contig128	44385	45083
Synteny block 9	contig1	contig128	PG3S_00258	contig1	861642	862588	PG3S_28717	contig128	43093	44233
Synteny block 9	contig1	contig128	PG3S_00259	contig1	862723	864304	PG3S_28716	contig128	41589	42960
Synteny block 9	contig1	contig128	PG3S_00260	contig1	864328	867239	PG3S_28715	contig128	38390	41201
Synteny block 9	contig1	contig128	PG3S_00262	contig1	868624	869868	PG3S_28712	contig128	30813	32388
Synteny block 9	contig1	contig128	PG3S_00264	contig1	874354	874839	PG3S_28710	contig128	24462	26381
Synteny block 9	contig1	contig128	PG3S_00267	contig1	878918	886306	PG3S_28709	contig128	16660	24087
Synteny block 9	contig1	contig128	PG3S_00268	contig1	887429	890740	PG3S_28708	contig128	12328	15608
Synteny block 9	contig1	contig128	PG3S_00269	contig1	890793	898251	PG3S_28707	contig128	4805	12279
Synteny block 9	contig1	contig128	PG3S_00270	contig1	898609	900070	PG3S_28706	contig128	3035	4471
Synteny block 9	contig1	contig128	PG3S_00271	contig1	900182	902162	PG3S_28705	contig128	941	2922
Synteny block 9	contig1	contig128	PG3S_00272	contig1	902417	904332	PG3S_28704	contig128	27	772
Synteny block 10	contig1	contig139	PG3S_00752	contig1	2643935	2646874	PG3S_29279	contig139	13090	16035
Synteny block 10	contig1	contig139	PG3S_00753	contig1	2645438	2646757	PG3S_29280	contig139	14580	15899
Synteny block 10	contig1	contig139	PG3S_00754	contig1	2647001	2647784	PG3S_29281	contig139	16034	18533
Synteny block 10	contig1	contig139	PG3S_00755	contig1	2648202	2650050	PG3S_29282	contig139	18883	23943
Synteny block 10	contig1	contig139	PG3S_00756	contig1	2650138	2656515	PG3S_29283	contig139	20980	28826
Synteny block 10	contig1	contig139	PG3S_00758	contig1	2658265	2659462	PG3S_29284	contig139	29163	30407
Synteny block 10	contig1	contig139	PG3S_00760	contig1	2663988	2665115	PG3S_29286	contig139	34998	36125
Synteny block 10	contig1	contig139	PG3S_00761	contig1	2665639	2666722	PG3S_29287	contig139	36665	37758
Synteny block 10	contig1	contig139	PG3S_00762	contig1	2667047	2667970	PG3S_29288	contig139	37900	38775
Synteny block 10	contig1	contig139	PG3S_00763	contig1	2668001	2671482	PG3S_29289	contig139	37924	40350
Synteny block 11	contig1	contig139	PG3S_00699	contig1	2418285	2420936	PG3S_29303	contig139	85373	87953
Synteny block 11	contig1	contig139	PG3S_00709	contig1	2444235	2444597	PG3S_29307	contig139	96870	97232
Synteny block 11	contig1	contig139	PG3S_00711	contig1	2446248	2451256	PG3S_29308	contig139	97823	101830
Synteny block 11	contig1	contig139	PG3S_00713	contig1	2453130	2454003	PG3S_29310	contig139	103661	104389
Synteny block 11	contig1	contig139	PG3S_00714	contig1	2453927	2458374	PG3S_29311	contig139	104424	108885
Synteny block 11	contig1	contig139	PG3S_00715	contig1	2458531	2459142	PG3S_29312	contig139	109268	109654
Synteny block 11	contig1	contig139	PG3S_00716	contig1	2459331	2464392	PG3S_29313	contig139	109814	114862
Synteny block 12	contig1	contig139	PG3S_00693	contig1	2406238	2407311	PG3S_29309	contig139	101923	102696
Synteny block 12	contig1	contig139	PG3S_00695	contig1	2409979	2410389	PG3S_29314	contig139	116221	116631
Synteny block 12	contig1	contig139	PG3S_00696	contig1	2411228	2411539	PG3S_29315	contig139	117550	117861
Synteny block 12	contig1	contig139	PG3S_00699	contig1	2418285	2420936	PG3S_29317	contig139	122801	125381
Synteny block 12	contig1	contig139	PG3S_00709	contig1	2444235	2444597	PG3S_29321	contig139	134653	135015
Synteny block 12	contig1	contig139	PG3S_00710	contig1	2445247	2445950	PG3S_29322	contig139	135709	136278
Synteny block 13	contig1	contig139	PG3S_00683	contig1	2367327	2376548	PG3S_29328	contig139	153521	166015
Synteny block 13	contig1	contig139	PG3S_00684	contig1	2378168	2379477	PG3S_29327	contig139	151036	152224
Synteny block 13	contig1	contig139	PG3S_00685	contig1	2379354	2381069	PG3S_29326	contig139	149418	151162
Synteny block 13	contig1	contig139	PG3S_00686	contig1	2381339	2383045	PG3S_29325	contig139	142795	149157
Synteny block 13	contig1	contig139	PG3S_00691	contig1	2399160	2401112	PG3S_29324	contig139	140618	142672
Synteny block 13	contig1	contig139	PG3S_00692	contig1	2401152	2404806	PG3S_29323	contig139	136998	140633
Synteny block 13	contig1	contig139	PG3S_00693	contig1	2406238	2407311	PG3S_29322	contig139	135709	136278
Synteny block 13	contig1	contig139	PG3S_00694	contig1	2407961	2408323	PG3S_29321	contig139	134653	135015
Synteny block 13	contig1	contig139	PG3S_00699	contig1	2418285	2420936	PG3S_29317	contig139	122801	125381
Synteny block 13	contig1	contig139	PG3S_00710	contig1	2445247	2445950	PG3S_29309	contig139	101923	102696
Synteny block 13	contig1	contig139	PG3S_00711	contig1	2446248	2451256	PG3S_29308	contig139	97823	101830
Synteny block 13	contig1	contig139	PG3S_00717	contig1	2464739	2465714	PG3S_29300	contig139	78724	79731
Synteny block 13	contig1	contig139	PG3S_00718	contig1	2465737	2469679	PG3S_29299	contig139	72214	78702
Synteny block 13	contig1	contig139	PG3S_00721	contig1	2472824	2476343	PG3S_29297	contig139	67070	70490
Synteny block 13	contig1	contig139	PG3S_00724	contig1	2480399	2481721	PG3S_29293	contig139	61567	62949
Synteny block 13	contig1	contig139	PG3S_00727	contig1	2495054	2496088	PG3S_29291	contig139	42678	43712
Synteny block 13	contig1	contig139	PG3S_00752	contig1	2643935	2646874	PG3S_29279	contig139	13090	16035
Synteny block 14	contig1	contig139	PG3S_00693	contig1	2406238	2407311	PG3S_29309	contig139	101923	102696
Synteny block 14	contig1	contig139	PG3S_00694	contig1	2407961	2408323	PG3S_29307	contig139	96870	97232
Synteny block 14	contig1	contig139	PG3S_00695	contig1	2409979	2410389	PG3S_29306	contig139	94135	94545
Synteny block 14	contig1	contig139	PG3S_00696	contig1	2411228	2411539	PG3S_29305	contig139	92905	93216
Synteny block 14	contig1	contig139	PG3S_00699	contig1	2418285	2420936	PG3S_29303	contig139	85373	87953
Synteny block 14	contig1	contig139	PG3S_00720	contig1	2471341	2472450	PG3S_29295	contig139	64645	66916
Synteny block 14	contig1	contig139	PG3S_00726	contig1	2491427	2494744	PG3S_29290	contig139	42508	47233
Synteny block 15	contig1	contig165	PG3S_01119	contig1	3893978	3898454	PG3S_30273	contig165	106157	107428
Synteny block 15	contig1	contig165	PG3S_01121	contig1	3905799	3906860	PG3S_30272	contig165	102731	103964
Synteny block 15	contig1	contig165	PG3S_01122	contig1	3907379	3913509	PG3S_30271	contig165	101642	102196
Synteny block 15	contig1	contig165	PG3S_01130	contig1	3938980	3941490	PG3S_30267	contig165	71397	74189
Synteny block 15	contig1	contig165	PG3S_01134	contig1	3954330	3956336	PG3S_30266	contig165	68218	70605
Synteny block 15	contig1	contig165	PG3S_01135	contig1	3956870	3957331	PG3S_30265	contig165	66124	66489
Synteny block 15	contig1	contig165	PG3S_01136	contig1	3957464	3959285	PG3S_30264	contig165	64181	66028
Synteny block 15	contig1	contig165	PG3S_01139	contig1	3965504	3966720	PG3S_30260	contig165	51836	52996
Synteny block 15	contig1	contig165	PG3S_01143	contig1	3981339	3981617	PG3S_30257	contig165	43956	44234
Synteny block 15	contig1	contig165	PG3S_01144	contig1	3982134	3984239	PG3S_30256	contig165	41340	43439
Synteny block 15	contig1	contig165	PG3S_01145	contig1	3984607	3985059	PG3S_30255	contig165	40545	40997
Synteny block 15	contig1	contig165	PG3S_01146	contig1	3985184	3989070	PG3S_30254	contig165	36535	40410
Synteny block 15	contig1	contig165	PG3S_01148	contig1	3995493	3996937	PG3S_30251	contig165	28530	29964
Synteny block 15	contig1	contig165	PG3S_01151	contig1	4004537	4006348	PG3S_30249	contig165	22801	24600
Synteny block 15	contig1	contig165	PG3S_01154	contig1	4016593	4020575	PG3S_30246	contig165	16671	20673
Synteny block 15	contig1	contig165	PG3S_01156	contig1	4020889	4024175	PG3S_30245	contig165	13071	16357
Synteny block 15	contig1	contig165	PG3S_01157	contig1	4024603	4026606	PG3S_30244	contig165	10640	12643
Synteny block 15	contig1	contig165	PG3S_01158	contig1	4026906	4030768	PG3S_30243	contig165	6477	10340
Synteny block 15	contig1	contig165	PG3S_01159	contig1	4030807	4031454	PG3S_30242	contig165	5791	6453
Synteny block 15	contig1	contig165	PG3S_01160	contig1	4032666	4033817	PG3S_30241	contig165	3427	4578
Synteny block 16	contig1	contig165	PG3S_01130	contig1	3938980	3941490	PG3S_30273	contig165	106157	107428
Synteny block 16	contig1	contig165	PG3S_01132	contig1	3947662	3948723	PG3S_30272	contig165	102731	103964
Synteny block 16	contig1	contig165	PG3S_01138	contig1	3963868	3965442	PG3S_30259	contig165	50202	51767
Synteny block 16	contig1	contig165	PG3S_01147	contig1	3989220	3998722	PG3S_30250	contig165	26931	28763
Synteny block 16	contig1	contig165	PG3S_01150	contig1	4002544	4006690	PG3S_30248	contig165	22601	26624
Synteny block 16	contig1	contig165	PG3S_01155	contig1	4019423	4020525	PG3S_30247	contig165	16721	17823
Synteny block 16	contig1	contig165	PG3S_01165	contig1	4049101	4049985	PG3S_30243	contig165	6477	10340
Synteny block 17	contig1	contig173	PG3S_00763	contig1	2668001	2671482	PG3S_30438	contig173	13404	17936
Synteny block 17	contig1	contig173	PG3S_00764	contig1	2671711	2673719	PG3S_30440	contig173	18151	20387
Synteny block 17	contig1	contig173	PG3S_00765	contig1	2674021	2674889	PG3S_30441	contig173	20509	21384
Synteny block 17	contig1	contig173	PG3S_00766	contig1	2674859	2676138	PG3S_30442	contig173	21354	22989
Synteny block 17	contig1	contig173	PG3S_00767	contig1	2676963	2683976	PG3S_30443	contig173	23497	25913
Synteny block 17	contig1	contig173	PG3S_00768	contig1	2683247	2684901	PG3S_30445	contig173	29880	31513
Synteny block 17	contig1	contig173	PG3S_00770	contig1	2691217	2693940	PG3S_30447	contig173	39754	41163
Synteny block 17	contig1	contig173	PG3S_00772	contig1	2703510	2707305	PG3S_30448	contig173	51614	55753
Synteny block 17	contig1	contig173	PG3S_00773	contig1	2703546	2705156	PG3S_30449	contig173	51655	53265
Synteny block 17	contig1	contig173	PG3S_00775	contig1	2708940	2711941	PG3S_30450	contig173	57089	61055
Synteny block 17	contig1	contig173	PG3S_00776	contig1	2713048	2718497	PG3S_30451	contig173	61255	66708
Synteny block 17	contig1	contig173	PG3S_00777	contig1	2718623	2719054	PG3S_30452	contig173	66843	67271
Synteny block 17	contig1	contig173	PG3S_00778	contig1	2719219	2720468	PG3S_30453	contig173	67030	68851
Synteny block 17	contig1	contig173	PG3S_00779	contig1	2720635	2720994	PG3S_30454	contig173	68827	69186
Synteny block 17	contig1	contig173	PG3S_00780	contig1	2722081	2725596	PG3S_30455	contig173	70254	73769
Synteny block 17	contig1	contig173	PG3S_00781	contig1	2725879	2727191	PG3S_30456	contig173	74061	75400
Synteny block 17	contig1	contig173	PG3S_00783	contig1	2728868	2730099	PG3S_30457	contig173	76814	78036
Synteny block 17	contig1	contig173	PG3S_00784	contig1	2730403	2744502	PG3S_30458	contig173	78210	78641
Synteny block 18	contig1	contig176	PG3S_00730	contig1	2506798	2510306	PG3S_30498	contig176	29	3333
Synteny block 18	contig1	contig176	PG3S_00731	contig1	2510400	2514078	PG3S_30499	contig176	3863	6860
Synteny block 18	contig1	contig176	PG3S_00732	contig1	2514255	2518027	PG3S_30500	contig176	7252	10983
Synteny block 18	contig1	contig176	PG3S_00736	contig1	2523476	2526735	PG3S_30502	contig176	12415	15612
Synteny block 18	contig1	contig176	PG3S_00737	contig1	2526868	2529727	PG3S_30503	contig176	15751	18647
Synteny block 18	contig1	contig176	PG3S_00738	contig1	2529818	2530999	PG3S_30504	contig176	18754	20265
Synteny block 18	contig1	contig176	PG3S_00740	contig1	2539562	2542117	PG3S_30511	contig176	53839	56376
Synteny block 18	contig1	contig176	PG3S_00741	contig1	2541576	2544260	PG3S_30512	contig176	55853	58495
Synteny block 19	contig1	contig193	PG3S_00780	contig1	2722081	2725596	PG3S_30770	contig193	470	3964
Synteny block 19	contig1	contig193	PG3S_00781	contig1	2725879	2727191	PG3S_30771	contig193	4252	5210
Synteny block 19	contig1	contig193	PG3S_00783	contig1	2728868	2730099	PG3S_30772	contig193	6988	8215
Synteny block 19	contig1	contig193	PG3S_00784	contig1	2730403	2744502	PG3S_30773	contig193	8389	22503
Synteny block 19	contig1	contig193	PG3S_00785	contig1	2745022	2747783	PG3S_30774	contig193	23063	25822
Synteny block 19	contig1	contig193	PG3S_00786	contig1	2747801	2752913	PG3S_30775	contig193	26144	31735
Synteny block 19	contig1	contig193	PG3S_00787	contig1	2756619	2765775	PG3S_30776	contig193	35016	44156
Synteny block 19	contig1	contig193	PG3S_00788	contig1	2765785	2767131	PG3S_30777	contig193	44166	45479
Synteny block 19	contig1	contig193	PG3S_00789	contig1	2766014	2767471	PG3S_30778	contig193	45091	45816
Synteny block 19	contig1	contig193	PG3S_00790	contig1	2767569	2769064	PG3S_30779	contig193	45876	47455
Synteny block 19	contig1	contig193	PG3S_00792	contig1	2771301	2772897	PG3S_30780	contig193	47921	51264
Synteny block 19	contig1	contig193	PG3S_00793	contig1	2773934	2775880	PG3S_30782	contig193	51131	53733
Synteny block 19	contig1	contig193	PG3S_00797	contig1	2782280	2785594	PG3S_30786	contig193	57878	58387
Synteny block 20	contig1	contig205	PG3S_00864	contig1	3013733	3016333	PG3S_30847	contig205	468	2575
Synteny block 20	contig1	contig205	PG3S_00865	contig1	3017823	3022928	PG3S_30848	contig205	4194	9092
Synteny block 20	contig1	contig205	PG3S_00866	contig1	3023128	3025558	PG3S_30849	contig205	9257	11647
Synteny block 20	contig1	contig205	PG3S_00867	contig1	3027557	3032204	PG3S_30850	contig205	13571	18225
Synteny block 20	contig1	contig205	PG3S_00868	contig1	3034014	3036182	PG3S_30851	contig205	21106	23274
Synteny block 20	contig1	contig205	PG3S_00869	contig1	3041676	3042296	PG3S_30854	contig205	35225	35878
Synteny block 20	contig1	contig205	PG3S_00870	contig1	3043836	3046787	PG3S_30855	contig205	37529	40407
Synteny block 21	contig1	contig54	PG3S_00002	contig1	15118	17917	PG3S_20394	contig54	10175	12871
Synteny block 21	contig1	contig54	PG3S_00004	contig1	20075	28377	PG3S_20401	contig54	35998	37453
Synteny block 21	contig1	contig54	PG3S_00005	contig1	29158	32809	PG3S_20402	contig54	38301	41950
Synteny block 21	contig1	contig54	PG3S_00006	contig1	33051	34202	PG3S_20403	contig54	42187	43330
Synteny block 21	contig1	contig54	PG3S_00007	contig1	34596	36884	PG3S_20404	contig54	43732	46008
Synteny block 21	contig1	contig54	PG3S_00010	contig1	41704	43214	PG3S_20406	contig54	46431	47938
Synteny block 21	contig1	contig54	PG3S_00011	contig1	41879	44411	PG3S_20407	contig54	47897	49158
Synteny block 21	contig1	contig54	PG3S_00018	contig1	74627	78162	PG3S_20409	contig54	52540	58291
Synteny block 21	contig1	contig54	PG3S_00019	contig1	77238	80210	PG3S_20410	contig54	55189	58170
Synteny block 21	contig1	contig54	PG3S_00020	contig1	80527	83123	PG3S_20411	contig54	58515	61128
Synteny block 21	contig1	contig54	PG3S_00021	contig1	83444	84868	PG3S_20412	contig54	61446	63051
Synteny block 21	contig1	contig54	PG3S_00022	contig1	87650	90235	PG3S_20413	contig54	65491	68294
Synteny block 21	contig1	contig54	PG3S_00023	contig1	90369	91271	PG3S_20414	contig54	68409	69317
Synteny block 21	contig1	contig54	PG3S_00024	contig1	91711	95610	PG3S_20415	contig54	75842	79741
Synteny block 21	contig1	contig54	PG3S_00026	contig1	99051	99868	PG3S_20416	contig54	84006	84536
Synteny block 21	contig1	contig54	PG3S_00027	contig1	99869	103393	PG3S_20417	contig54	84537	88092
Synteny block 21	contig1	contig54	PG3S_00028	contig1	104227	106850	PG3S_20418	contig54	88928	91552
Synteny block 21	contig1	contig54	PG3S_00029	contig1	107246	110764	PG3S_20419	contig54	91908	93095
Synteny block 21	contig1	contig54	PG3S_00030	contig1	110762	111811	PG3S_20421	contig54	96830	97883
Synteny block 21	contig1	contig54	PG3S_00032	contig1	113205	114773	PG3S_20423	contig54	99232	100821
Synteny block 21	contig1	contig54	PG3S_00033	contig1	114849	116561	PG3S_20424	contig54	100890	102632
Synteny block 21	contig1	contig54	PG3S_00034	contig1	116777	119383	PG3S_20425	contig54	103057	105663
Synteny block 21	contig1	contig54	PG3S_00035	contig1	144128	145845	PG3S_20429	contig54	110961	112815
Synteny block 21	contig1	contig54	PG3S_00036	contig1	145981	146550	PG3S_20430	contig54	112961	113548
Synteny block 21	contig1	contig54	PG3S_00037	contig1	149341	150525	PG3S_20431	contig54	116596	117780
Synteny block 21	contig1	contig54	PG3S_00043	contig1	163099	164772	PG3S_20435	contig54	130680	132347
Synteny block 21	contig1	contig54	PG3S_00044	contig1	165680	169210	PG3S_20436	contig54	133351	134217
Synteny block 21	contig1	contig54	PG3S_00045	contig1	167057	168034	PG3S_20437	contig54	134883	135860
Synteny block 21	contig1	contig54	PG3S_00048	contig1	172216	174270	PG3S_20440	contig54	140335	142372
Synteny block 21	contig1	contig54	PG3S_00049	contig1	174455	177475	PG3S_20441	contig54	142652	145675
Synteny block 21	contig1	contig54	PG3S_00050	contig1	177512	179486	PG3S_20442	contig54	145856	147682
Synteny block 21	contig1	contig54	PG3S_00051	contig1	179695	180438	PG3S_20443	contig54	168446	169138
Synteny block 21	contig1	contig54	PG3S_00052	contig1	183005	186535	PG3S_20444	contig54	169418	175238
Synteny block 21	contig1	contig54	PG3S_00054	contig1	189486	193223	PG3S_20454	contig54	199070	202569
Synteny block 21	contig1	contig54	PG3S_00055	contig1	192839	193261	PG3S_20455	contig54	202185	202607
Synteny block 21	contig1	contig54	PG3S_00056	contig1	196555	197184	PG3S_20456	contig54	202716	203342
Synteny block 21	contig1	contig54	PG3S_00057	contig1	197314	198467	PG3S_20457	contig54	203475	204618
Synteny block 21	contig1	contig54	PG3S_00058	contig1	198679	201401	PG3S_20458	contig54	204792	207580
Synteny block 21	contig1	contig54	PG3S_00059	contig1	201670	202090	PG3S_20459	contig54	207855	208295
Synteny block 21	contig1	contig54	PG3S_00060	contig1	202920	203612	PG3S_20460	contig54	209117	209809
Synteny block 21	contig1	contig54	PG3S_00061	contig1	203951	204661	PG3S_20461	contig54	210120	210830
Synteny block 21	contig1	contig54	PG3S_00062	contig1	205178	206200	PG3S_20463	contig54	216016	217035
Synteny block 21	contig1	contig54	PG3S_00063	contig1	206433	206690	PG3S_20464	contig54	217265	221761
Synteny block 21	contig1	contig54	PG3S_00065	contig1	215129	215851	PG3S_20465	contig54	225867	226697
Synteny block 21	contig1	contig54	PG3S_00066	contig1	216180	218327	PG3S_20466	contig54	227586	229736
Synteny block 21	contig1	contig54	PG3S_00067	contig1	218445	219381	PG3S_20467	contig54	229775	230836
Synteny block 21	contig1	contig54	PG3S_00068	contig1	219912	220703	PG3S_20468	contig54	231343	232134
Synteny block 21	contig1	contig54	PG3S_00071	contig1	227085	228381	PG3S_20471	contig54	238750	240056
Synteny block 21	contig1	contig54	PG3S_00072	contig1	228464	229037	PG3S_20472	contig54	240129	240737
Synteny block 21	contig1	contig54	PG3S_00073	contig1	229197	232175	PG3S_20473	contig54	240927	243918
Synteny block 21	contig1	contig54	PG3S_00074	contig1	232513	233079	PG3S_20474	contig54	244298	244861
Synteny block 21	contig1	contig54	PG3S_00075	contig1	234351	236787	PG3S_20475	contig54	246144	248602
Synteny block 21	contig1	contig54	PG3S_00076	contig1	236350	239122	PG3S_20476	contig54	248159	250889
Synteny block 21	contig1	contig54	PG3S_00077	contig1	239232	240807	PG3S_20477	contig54	251006	252505
Synteny block 21	contig1	contig54	PG3S_00078	contig1	240927	241988	PG3S_20478	contig54	252762	255672
Synteny block 21	contig1	contig54	PG3S_00080	contig1	243842	244628	PG3S_20479	contig54	255652	256451
Synteny block 21	contig1	contig54	PG3S_00081	contig1	246313	247761	PG3S_20480	contig54	258382	260223
Synteny block 21	contig1	contig54	PG3S_00082	contig1	248124	248515	PG3S_20481	contig54	259940	262707
Synteny block 21	contig1	contig54	PG3S_00084	contig1	252123	253649	PG3S_20483	contig54	263934	265473
Synteny block 21	contig1	contig54	PG3S_00085	contig1	256540	257795	PG3S_20484	contig54	265621	270674
Synteny block 21	contig1	contig54	PG3S_00087	contig1	259152	269764	PG3S_20485	contig54	270948	281579
Synteny block 21	contig1	contig54	PG3S_00088	contig1	270689	275407	PG3S_20486	contig54	282489	287262
Synteny block 21	contig1	contig54	PG3S_00089	contig1	275620	277165	PG3S_20487	contig54	287488	288840
Synteny block 21	contig1	contig54	PG3S_00090	contig1	282700	284601	PG3S_20489	contig54	295436	297334
Synteny block 21	contig1	contig54	PG3S_00091	contig1	285073	285633	PG3S_20490	contig54	297912	298399
Synteny block 21	contig1	contig54	PG3S_00092	contig1	286006	287287	PG3S_20491	contig54	298840	300133
Synteny block 21	contig1	contig54	PG3S_00093	contig1	287425	289767	PG3S_20492	contig54	300282	302627
Synteny block 21	contig1	contig54	PG3S_00094	contig1	289873	298450	PG3S_20493	contig54	302716	310006
Synteny block 21	contig1	contig54	PG3S_00096	contig1	319758	323518	PG3S_20494	contig54	310486	314248
Synteny block 21	contig1	contig54	PG3S_00097	contig1	323562	324711	PG3S_20495	contig54	314294	315439
Synteny block 21	contig1	contig54	PG3S_00098	contig1	324819	326389	PG3S_20496	contig54	315544	316953
Synteny block 21	contig1	contig54	PG3S_00099	contig1	326837	328643	PG3S_20497	contig54	317584	319379
Synteny block 21	contig1	contig54	PG3S_00100	contig1	328736	333262	PG3S_20498	contig54	319502	324010
Synteny block 21	contig1	contig54	PG3S_00104	contig1	369746	373371	PG3S_20500	contig54	330852	333906
Synteny block 21	contig1	contig54	PG3S_00105	contig1	375018	376599	PG3S_20501	contig54	334138	337416
Synteny block 21	contig1	contig54	PG3S_00106	contig1	377108	377893	PG3S_20502	contig54	337990	338736
Synteny block 21	contig1	contig54	PG3S_00109	contig1	385686	387023	PG3S_20505	contig54	346946	348283
Synteny block 21	contig1	contig54	PG3S_00110	contig1	387122	389621	PG3S_20506	contig54	348388	350857
Synteny block 21	contig1	contig54	PG3S_00111	contig1	390047	392312	PG3S_20507	contig54	351539	353697
Synteny block 21	contig1	contig54	PG3S_00112	contig1	392362	393465	PG3S_20508	contig54	354045	354851
Synteny block 21	contig1	contig54	PG3S_00113	contig1	393921	395669	PG3S_20509	contig54	355244	357229
Synteny block 21	contig1	contig54	PG3S_00114	contig1	395739	396617	PG3S_20510	contig54	357301	358449
Synteny block 21	contig1	contig54	PG3S_00117	contig1	401886	402806	PG3S_20513	contig54	363903	366126
Synteny block 21	contig1	contig54	PG3S_00118	contig1	402917	404323	PG3S_20514	contig54	367204	368607
Synteny block 21	contig1	contig54	PG3S_00119	contig1	404467	406146	PG3S_20515	contig54	368744	370441
Synteny block 21	contig1	contig54	PG3S_00120	contig1	406527	408611	PG3S_20516	contig54	370832	371437
Synteny block 21	contig1	contig54	PG3S_00124	contig1	415339	415998	PG3S_20519	contig54	376929	377597
Synteny block 21	contig1	contig54	PG3S_00128	contig1	421698	428316	PG3S_20525	contig54	387980	390964
Synteny block 21	contig1	contig54	PG3S_00129	contig1	428653	430452	PG3S_20528	contig54	394664	396469
Synteny block 21	contig1	contig54	PG3S_00133	contig1	445677	446633	PG3S_20538	contig54	422827	423783
Synteny block 21	contig1	contig54	PG3S_00134	contig1	447325	453011	PG3S_20539	contig54	424469	430165
Synteny block 21	contig1	contig54	PG3S_00135	contig1	453097	453639	PG3S_20540	contig54	430275	430817
Synteny block 21	contig1	contig54	PG3S_00136	contig1	454043	454979	PG3S_20541	contig54	431197	432125
Synteny block 21	contig1	contig54	PG3S_00137	contig1	454988	456628	PG3S_20542	contig54	432131	433805
Synteny block 21	contig1	contig54	PG3S_00138	contig1	456808	462236	PG3S_20543	contig54	434023	439484
Synteny block 21	contig1	contig54	PG3S_00139	contig1	462875	465212	PG3S_20544	contig54	439690	442029
Synteny block 21	contig1	contig54	PG3S_00140	contig1	467455	468373	PG3S_20546	contig54	444242	444563
Synteny block 21	contig1	contig54	PG3S_00144	contig1	480178	483146	PG3S_20547	contig54	446879	449869
Synteny block 21	contig1	contig54	PG3S_00145	contig1	483305	484953	PG3S_20548	contig54	450019	451656
Synteny block 21	contig1	contig54	PG3S_00146	contig1	485001	486326	PG3S_20549	contig54	451727	453043
Synteny block 21	contig1	contig54	PG3S_00148	contig1	489821	491213	PG3S_20552	contig54	458021	459431
Synteny block 21	contig1	contig54	PG3S_00149	contig1	493752	495451	PG3S_20553	contig54	461980	463682
Synteny block 21	contig1	contig54	PG3S_00150	contig1	497393	498632	PG3S_20555	contig54	466570	466764
Synteny block 21	contig1	contig54	PG3S_00151	contig1	499846	501531	PG3S_20556	contig54	467969	469654
Synteny block 21	contig1	contig54	PG3S_00152	contig1	502336	504341	PG3S_20557	contig54	470119	472090
Synteny block 21	contig1	contig54	PG3S_00155	contig1	515776	520528	PG3S_20561	contig54	483282	485156
Synteny block 21	contig1	contig54	PG3S_00156	contig1	520679	522302	PG3S_20562	contig54	486192	487845
Synteny block 21	contig1	contig54	PG3S_00157	contig1	522392	523408	PG3S_20563	contig54	487900	493443
Synteny block 21	contig1	contig54	PG3S_00160	contig1	527967	529712	PG3S_20564	contig54	493842	495614
Synteny block 21	contig1	contig54	PG3S_00161	contig1	531482	532531	PG3S_20565	contig54	497222	498271
Synteny block 21	contig1	contig54	PG3S_00162	contig1	532942	534981	PG3S_20566	contig54	498730	500769
Synteny block 21	contig1	contig54	PG3S_00163	contig1	536604	538404	PG3S_20568	contig54	504475	505380
Synteny block 21	contig1	contig54	PG3S_00164	contig1	538480	541154	PG3S_20570	contig54	506352	508979
Synteny block 21	contig1	contig54	PG3S_00165	contig1	542391	543086	PG3S_20571	contig54	510234	510929
Synteny block 21	contig1	contig54	PG3S_00166	contig1	543579	545132	PG3S_20572	contig54	511410	512963
Synteny block 21	contig1	contig54	PG3S_00167	contig1	545395	548505	PG3S_20573	contig54	513229	516367
Synteny block 21	contig1	contig54	PG3S_00168	contig1	549008	558128	PG3S_20574	contig54	516877	518283
Synteny block 21	contig1	contig54	PG3S_00169	contig1	558883	559854	PG3S_20579	contig54	526812	527780
Synteny block 21	contig1	contig54	PG3S_00171	contig1	560642	570341	PG3S_20580	contig54	528358	542753
Synteny block 21	contig1	contig54	PG3S_00172	contig1	575176	577749	PG3S_20581	contig54	543276	545813
Synteny block 21	contig1	contig54	PG3S_00173	contig1	578504	580850	PG3S_20582	contig54	546556	548847
Synteny block 21	contig1	contig54	PG3S_00174	contig1	582181	585386	PG3S_20584	contig54	552354	555534
Synteny block 21	contig1	contig54	PG3S_00176	contig1	593772	595909	PG3S_20587	contig54	564055	566199
Synteny block 21	contig1	contig54	PG3S_00177	contig1	596057	597085	PG3S_20588	contig54	566355	567389
Synteny block 21	contig1	contig54	PG3S_00178	contig1	597363	599023	PG3S_20589	contig54	567645	570018
Synteny block 21	contig1	contig54	PG3S_00179	contig1	599182	604269	PG3S_20590	contig54	570208	575307
Synteny block 21	contig1	contig54	PG3S_00180	contig1	604382	605032	PG3S_20591	contig54	575423	576089
Synteny block 21	contig1	contig54	PG3S_00181	contig1	605686	605922	PG3S_20592	contig54	576793	577014
Synteny block 21	contig1	contig54	PG3S_00182	contig1	625363	628283	PG3S_20595	contig54	590436	593662
Synteny block 21	contig1	contig54	PG3S_00183	contig1	629584	634008	PG3S_20596	contig54	594928	599374
Synteny block 21	contig1	contig54	PG3S_00184	contig1	634325	636019	PG3S_20597	contig54	599687	601236
Synteny block 21	contig1	contig54	PG3S_00185	contig1	638185	639000	PG3S_20598	contig54	603208	604309
Synteny block 21	contig1	contig54	PG3S_00186	contig1	640257	641610	PG3S_20599	contig54	605635	606968
Synteny block 21	contig1	contig54	PG3S_00187	contig1	641227	643760	PG3S_20600	contig54	606585	609110
Synteny block 21	contig1	contig54	PG3S_00188	contig1	644041	647325	PG3S_20601	contig54	609425	612677
Synteny block 21	contig1	contig54	PG3S_00189	contig1	647518	648044	PG3S_20602	contig54	612918	613445
Synteny block 21	contig1	contig54	PG3S_00190	contig1	648088	649784	PG3S_20603	contig54	613776	615128
Synteny block 21	contig1	contig54	PG3S_00191	contig1	651046	651861	PG3S_20605	contig54	617264	618365
Synteny block 21	contig1	contig54	PG3S_00192	contig1	654646	658007	PG3S_20606	contig54	620570	623933
Synteny block 21	contig1	contig54	PG3S_00193	contig1	658019	659698	PG3S_20607	contig54	623937	625597
Synteny block 21	contig1	contig54	PG3S_00194	contig1	660552	661723	PG3S_20608	contig54	626395	627265
Synteny block 21	contig1	contig54	PG3S_00195	contig1	662006	663198	PG3S_20609	contig54	628448	629671
Synteny block 21	contig1	contig54	PG3S_00198	contig1	665671	667379	PG3S_20610	contig54	629795	631926
Synteny block 21	contig1	contig54	PG3S_00199	contig1	667835	669375	PG3S_20611	contig54	632100	633652
Synteny block 21	contig1	contig54	PG3S_00200	contig1	669515	673089	PG3S_20612	contig54	633803	637357
Synteny block 21	contig1	contig54	PG3S_00201	contig1	672625	673800	PG3S_20613	contig54	636896	638101
Synteny block 21	contig1	contig54	PG3S_00202	contig1	675377	676114	PG3S_20614	contig54	639163	640432
Synteny block 21	contig1	contig54	PG3S_00203	contig1	676145	682065	PG3S_20615	contig54	640459	646374
Synteny block 21	contig1	contig54	PG3S_00204	contig1	682320	683882	PG3S_20616	contig54	646644	648192
Synteny block 21	contig1	contig54	PG3S_00205	contig1	684212	685713	PG3S_20617	contig54	648558	650063
Synteny block 21	contig1	contig54	PG3S_00206	contig1	686056	687444	PG3S_20618	contig54	650113	651833
Synteny block 21	contig1	contig54	PG3S_00207	contig1	687556	690581	PG3S_20619	contig54	651948	654932
Synteny block 21	contig1	contig54	PG3S_00208	contig1	690964	692886	PG3S_20620	contig54	655312	657228
Synteny block 21	contig1	contig54	PG3S_00210	contig1	696527	697489	PG3S_20622	contig54	666989	667969
Synteny block 21	contig1	contig54	PG3S_00212	contig1	707663	709566	PG3S_20624	contig54	674913	675279
Synteny block 21	contig1	contig54	PG3S_00214	contig1	710885	712030	PG3S_20626	contig54	678375	679069
Synteny block 21	contig1	contig54	PG3S_00215	contig1	714015	716403	PG3S_20629	contig54	688957	691254
Synteny block 21	contig1	contig54	PG3S_00216	contig1	716527	717735	PG3S_20630	contig54	691401	692579
Synteny block 21	contig1	contig54	PG3S_00217	contig1	718130	734460	PG3S_20631	contig54	692972	704177
Synteny block 22	contig1	contig54	PG3S_00169	contig1	558883	559854	PG3S_20568	contig54	504475	505380
Synteny block 22	contig1	contig54	PG3S_00175	contig1	585723	593650	PG3S_20576	contig54	520183	521616
Synteny block 22	contig1	contig54	PG3S_00177	contig1	596057	597085	PG3S_20579	contig54	526812	527780
Synteny block 22	contig1	contig54	PG3S_00190	contig1	648088	649784	PG3S_20597	contig54	599687	601236
Synteny block 22	contig1	contig54	PG3S_00191	contig1	651046	651861	PG3S_20598	contig54	603208	604309
Synteny block 22	contig1	contig54	PG3S_00209	contig1	693372	696230	PG3S_20614	contig54	639163	640432
Synteny block 22	contig1	contig54	PG3S_00223	contig1	745685	746260	PG3S_20626	contig54	678375	679069
Synteny block 23	contig1	contig57	PG3S_00474	contig1	1663450	1664592	PG3S_21130	contig57	343519	344667
Synteny block 23	contig1	contig57	PG3S_00475	contig1	1665866	1666612	PG3S_21131	contig57	345107	345914
Synteny block 23	contig1	contig57	PG3S_00476	contig1	1668663	1669325	PG3S_21132	contig57	348044	348715
Synteny block 23	contig1	contig57	PG3S_00478	contig1	1672992	1673960	PG3S_21134	contig57	352267	353238
Synteny block 23	contig1	contig57	PG3S_00480	contig1	1677300	1679756	PG3S_21136	contig57	358219	360675
Synteny block 23	contig1	contig57	PG3S_00481	contig1	1680060	1681348	PG3S_21137	contig57	360939	362186
Synteny block 23	contig1	contig57	PG3S_00482	contig1	1681217	1685992	PG3S_21138	contig57	362066	366848
Synteny block 23	contig1	contig57	PG3S_00485	contig1	1695388	1700675	PG3S_21144	contig57	384605	389880
Synteny block 23	contig1	contig57	PG3S_00486	contig1	1700852	1705360	PG3S_21145	contig57	390031	394729
Synteny block 23	contig1	contig57	PG3S_00488	contig1	1709701	1712691	PG3S_21146	contig57	395654	398501
Synteny block 23	contig1	contig57	PG3S_00489	contig1	1712766	1714433	PG3S_21147	contig57	398955	400616
Synteny block 23	contig1	contig57	PG3S_00493	contig1	1729938	1731077	PG3S_21148	contig57	403172	404320
Synteny block 24	contig1	contig57	PG3S_00496	contig1	1735051	1736088	PG3S_21092	contig57	196899	197960
Synteny block 24	contig1	contig57	PG3S_00513	contig1	1822950	1824017	PG3S_21102	contig57	243646	244713
Synteny block 24	contig1	contig57	PG3S_00514	contig1	1824816	1827060	PG3S_21106	contig57	254004	256349
Synteny block 24	contig1	contig57	PG3S_00515	contig1	1827222	1829647	PG3S_21107	contig57	256476	258055
Synteny block 24	contig1	contig57	PG3S_00516	contig1	1830074	1834415	PG3S_21109	contig57	259279	260512
Synteny block 24	contig1	contig57	PG3S_00517	contig1	1835543	1838671	PG3S_21111	contig57	264093	267221
Synteny block 24	contig1	contig57	PG3S_00518	contig1	1840802	1842999	PG3S_21112	contig57	269100	271453
Synteny block 24	contig1	contig57	PG3S_00521	contig1	1850413	1851474	PG3S_21128	contig57	338447	339514
Synteny block 25	contig1	contig57	PG3S_00378	contig1	1372466	1375072	PG3S_21246	contig57	681743	684367
Synteny block 25	contig1	contig57	PG3S_00379	contig1	1376770	1379884	PG3S_21244	contig57	677803	681022
Synteny block 25	contig1	contig57	PG3S_00380	contig1	1380473	1383244	PG3S_21243	contig57	674357	677178
Synteny block 25	contig1	contig57	PG3S_00381	contig1	1383406	1387074	PG3S_21242	contig57	670281	674180
Synteny block 25	contig1	contig57	PG3S_00382	contig1	1388488	1389810	PG3S_21241	contig57	667657	668518
Synteny block 25	contig1	contig57	PG3S_00383	contig1	1390094	1392936	PG3S_21240	contig57	664727	667331
Synteny block 25	contig1	contig57	PG3S_00384	contig1	1393258	1396592	PG3S_21238	contig57	660842	662262
Synteny block 25	contig1	contig57	PG3S_00385	contig1	1397480	1398277	PG3S_21237	contig57	659202	659996
Synteny block 25	contig1	contig57	PG3S_00386	contig1	1398659	1399937	PG3S_21236	contig57	657493	658783
Synteny block 25	contig1	contig57	PG3S_00387	contig1	1400106	1402643	PG3S_21235	contig57	654794	657335
Synteny block 25	contig1	contig57	PG3S_00390	contig1	1411101	1413155	PG3S_21233	contig57	649632	651519
Synteny block 25	contig1	contig57	PG3S_00393	contig1	1418909	1422401	PG3S_21230	contig57	640278	643632
Synteny block 25	contig1	contig57	PG3S_00394	contig1	1422521	1427754	PG3S_21227	contig57	635052	636073
Synteny block 25	contig1	contig57	PG3S_00395	contig1	1427737	1430869	PG3S_21226	contig57	631797	634900
Synteny block 25	contig1	contig57	PG3S_00396	contig1	1436194	1437414	PG3S_21222	contig57	624713	625933
Synteny block 25	contig1	contig57	PG3S_00397	contig1	1438221	1439465	PG3S_21221	contig57	623219	624466
Synteny block 25	contig1	contig57	PG3S_00398	contig1	1439363	1441211	PG3S_21220	contig57	621439	623321
Synteny block 25	contig1	contig57	PG3S_00399	contig1	1441848	1444400	PG3S_21219	contig57	618222	620760
Synteny block 25	contig1	contig57	PG3S_00400	contig1	1444549	1447633	PG3S_21218	contig57	614934	618083
Synteny block 25	contig1	contig57	PG3S_00401	contig1	1447875	1449551	PG3S_21217	contig57	614131	614677
Synteny block 25	contig1	contig57	PG3S_00402	contig1	1449620	1451128	PG3S_21216	contig57	611427	613772
Synteny block 25	contig1	contig57	PG3S_00403	contig1	1451202	1453889	PG3S_21214	contig57	608772	610459
Synteny block 25	contig1	contig57	PG3S_00404	contig1	1454036	1459846	PG3S_21213	contig57	602794	608638
Synteny block 25	contig1	contig57	PG3S_00405	contig1	1460143	1460880	PG3S_21211	contig57	594359	595096
Synteny block 25	contig1	contig57	PG3S_00407	contig1	1467484	1469562	PG3S_21210	contig57	591527	593605
Synteny block 25	contig1	contig57	PG3S_00408	contig1	1469739	1473287	PG3S_21209	contig57	587820	591339
Synteny block 25	contig1	contig57	PG3S_00412	contig1	1483874	1486129	PG3S_21208	contig57	584149	586401
Synteny block 25	contig1	contig57	PG3S_00413	contig1	1487842	1488648	PG3S_21207	contig57	581331	582149
Synteny block 25	contig1	contig57	PG3S_00414	contig1	1489125	1492194	PG3S_21206	contig57	577043	580131
Synteny block 25	contig1	contig57	PG3S_00415	contig1	1493949	1495171	PG3S_21205	contig57	574013	575256
Synteny block 25	contig1	contig57	PG3S_00416	contig1	1495276	1496075	PG3S_21204	contig57	571325	573921
Synteny block 25	contig1	contig57	PG3S_00418	contig1	1497933	1500025	PG3S_21203	contig57	569252	571352
Synteny block 25	contig1	contig57	PG3S_00419	contig1	1502979	1504418	PG3S_21202	contig57	559899	561228
Synteny block 25	contig1	contig57	PG3S_00420	contig1	1504400	1506766	PG3S_21201	contig57	557551	559917
Synteny block 25	contig1	contig57	PG3S_00421	contig1	1507868	1509901	PG3S_21200	contig57	554531	556538
Synteny block 25	contig1	contig57	PG3S_00422	contig1	1509402	1510914	PG3S_21199	contig57	553548	555013
Synteny block 25	contig1	contig57	PG3S_00423	contig1	1511137	1520344	PG3S_21197	contig57	544185	545871
Synteny block 25	contig1	contig57	PG3S_00424	contig1	1520454	1522446	PG3S_21196	contig57	542074	544076
Synteny block 25	contig1	contig57	PG3S_00425	contig1	1523547	1526137	PG3S_21195	contig57	538366	540892
Synteny block 25	contig1	contig57	PG3S_00426	contig1	1526375	1527867	PG3S_21194	contig57	536662	538061
Synteny block 25	contig1	contig57	PG3S_00427	contig1	1528318	1529216	PG3S_21193	contig57	535300	536054
Synteny block 25	contig1	contig57	PG3S_00428	contig1	1532382	1535732	PG3S_21192	contig57	527508	534781
Synteny block 25	contig1	contig57	PG3S_00430	contig1	1539997	1541663	PG3S_21190	contig57	522878	524537
Synteny block 25	contig1	contig57	PG3S_00432	contig1	1546567	1551057	PG3S_21186	contig57	508312	512799
Synteny block 25	contig1	contig57	PG3S_00433	contig1	1552523	1559146	PG3S_21184	contig57	500323	506850
Synteny block 25	contig1	contig57	PG3S_00434	contig1	1559771	1562545	PG3S_21183	contig57	497058	500874
Synteny block 25	contig1	contig57	PG3S_00435	contig1	1563012	1563875	PG3S_21182	contig57	495908	496627
Synteny block 25	contig1	contig57	PG3S_00436	contig1	1564080	1565316	PG3S_21181	contig57	494339	495542
Synteny block 25	contig1	contig57	PG3S_00438	contig1	1566531	1569997	PG3S_21180	contig57	489613	493072
Synteny block 25	contig1	contig57	PG3S_00439	contig1	1570202	1571020	PG3S_21179	contig57	488124	488973
Synteny block 25	contig1	contig57	PG3S_00440	contig1	1571042	1572403	PG3S_21178	contig57	486801	488147
Synteny block 25	contig1	contig57	PG3S_00443	contig1	1579967	1581502	PG3S_21176	contig57	478074	479600
Synteny block 25	contig1	contig57	PG3S_00444	contig1	1582018	1583849	PG3S_21175	contig57	475670	477545
Synteny block 25	contig1	contig57	PG3S_00445	contig1	1584128	1586830	PG3S_21174	contig57	472722	475397
Synteny block 25	contig1	contig57	PG3S_00446	contig1	1587051	1592121	PG3S_21173	contig57	467507	472897
Synteny block 25	contig1	contig57	PG3S_00447	contig1	1592279	1593970	PG3S_21172	contig57	465689	467363
Synteny block 25	contig1	contig57	PG3S_00448	contig1	1594258	1595870	PG3S_21171	contig57	464151	465376
Synteny block 25	contig1	contig57	PG3S_00449	contig1	1596817	1598419	PG3S_21170	contig57	461176	462793
Synteny block 25	contig1	contig57	PG3S_00450	contig1	1598576	1602014	PG3S_21168	contig57	457502	458614
Synteny block 25	contig1	contig57	PG3S_00451	contig1	1601850	1608557	PG3S_21166	contig57	450818	453983
Synteny block 25	contig1	contig57	PG3S_00452	contig1	1609039	1611543	PG3S_21165	contig57	447890	450371
Synteny block 25	contig1	contig57	PG3S_00453	contig1	1611993	1614380	PG3S_21164	contig57	445119	447756
Synteny block 25	contig1	contig57	PG3S_00454	contig1	1616908	1619950	PG3S_21163	contig57	439687	442710
Synteny block 25	contig1	contig57	PG3S_00459	contig1	1628363	1629271	PG3S_21162	contig57	438616	439498
Synteny block 25	contig1	contig57	PG3S_00460	contig1	1629333	1630578	PG3S_21161	contig57	437288	438632
Synteny block 25	contig1	contig57	PG3S_00461	contig1	1630830	1631105	PG3S_21160	contig57	436735	437013
Synteny block 25	contig1	contig57	PG3S_00462	contig1	1631639	1637668	PG3S_21159	contig57	430173	436209
Synteny block 25	contig1	contig57	PG3S_00463	contig1	1637752	1638477	PG3S_21158	contig57	429370	430095
Synteny block 25	contig1	contig57	PG3S_00464	contig1	1638648	1639462	PG3S_21157	contig57	428357	429164
Synteny block 25	contig1	contig57	PG3S_00465	contig1	1639673	1642885	PG3S_21156	contig57	424930	428157
Synteny block 25	contig1	contig57	PG3S_00466	contig1	1643782	1644314	PG3S_21155	contig57	423398	423939
Synteny block 25	contig1	contig57	PG3S_00467	contig1	1644416	1649612	PG3S_21154	contig57	418021	423277
Synteny block 25	contig1	contig57	PG3S_00468	contig1	1649735	1651978	PG3S_21153	contig57	415649	417892
Synteny block 25	contig1	contig57	PG3S_00469	contig1	1653315	1654370	PG3S_21152	contig57	413295	414341
Synteny block 25	contig1	contig57	PG3S_00470	contig1	1654555	1656879	PG3S_21151	contig57	410960	413126
Synteny block 25	contig1	contig57	PG3S_00471	contig1	1657694	1659588	PG3S_21150	contig57	408142	410268
Synteny block 25	contig1	contig57	PG3S_00472	contig1	1658990	1660512	PG3S_21149	contig57	407450	408737
Synteny block 25	contig1	contig57	PG3S_00474	contig1	1663450	1664592	PG3S_21148	contig57	403172	404320
Synteny block 25	contig1	contig57	PG3S_00490	contig1	1716937	1717629	PG3S_21131	contig57	345107	345914
Synteny block 25	contig1	contig57	PG3S_00493	contig1	1729938	1731077	PG3S_21130	contig57	343519	344667
Synteny block 25	contig1	contig57	PG3S_00495	contig1	1733942	1735622	PG3S_21129	contig57	339507	340613
Synteny block 25	contig1	contig57	PG3S_00496	contig1	1735051	1736088	PG3S_21128	contig57	338447	339514
Synteny block 25	contig1	contig57	PG3S_00497	contig1	1736471	1743662	PG3S_21127	contig57	330621	338068
Synteny block 25	contig1	contig57	PG3S_00505	contig1	1784316	1786259	PG3S_21120	contig57	310925	312892
Synteny block 25	contig1	contig57	PG3S_00509	contig1	1799931	1807499	PG3S_21117	contig57	286939	294530
Synteny block 25	contig1	contig57	PG3S_00510	contig1	1807577	1809394	PG3S_21116	contig57	285058	286884
Synteny block 25	contig1	contig57	PG3S_00511	contig1	1810826	1813372	PG3S_21115	contig57	280886	284292
Synteny block 25	contig1	contig57	PG3S_00512	contig1	1813550	1819441	PG3S_21112	contig57	269100	271453
Synteny block 25	contig1	contig57	PG3S_00515	contig1	1827222	1829647	PG3S_21107	contig57	256476	258055
Synteny block 25	contig1	contig57	PG3S_00520	contig1	1848766	1849833	PG3S_21102	contig57	243646	244713
Synteny block 25	contig1	contig57	PG3S_00521	contig1	1850413	1851474	PG3S_21092	contig57	196899	197960
Synteny block 25	contig1	contig57	PG3S_00529	contig1	1884895	1886474	PG3S_21091	contig57	191425	193082
Synteny block 25	contig1	contig57	PG3S_00530	contig1	1886505	1892043	PG3S_21089	contig57	185791	187408
Synteny block 25	contig1	contig57	PG3S_00531	contig1	1892363	1893055	PG3S_21088	contig57	183933	185454
Synteny block 25	contig1	contig57	PG3S_00532	contig1	1893361	1894722	PG3S_21087	contig57	183148	184509
Synteny block 25	contig1	contig57	PG3S_00533	contig1	1896980	1898287	PG3S_21086	contig57	179610	180956
Synteny block 25	contig1	contig57	PG3S_00534	contig1	1898828	1900167	PG3S_21085	contig57	177742	179260
Synteny block 25	contig1	contig57	PG3S_00535	contig1	1900255	1901831	PG3S_21084	contig57	176103	177678
Synteny block 25	contig1	contig57	PG3S_00536	contig1	1902629	1908888	PG3S_21083	contig57	169010	175282
Synteny block 25	contig1	contig57	PG3S_00537	contig1	1909705	1912088	PG3S_21079	contig57	158263	160630
Synteny block 25	contig1	contig57	PG3S_00538	contig1	1912232	1914003	PG3S_21078	contig57	156308	158061
Synteny block 25	contig1	contig57	PG3S_00539	contig1	1914217	1914612	PG3S_21077	contig57	155738	156040
Synteny block 25	contig1	contig57	PG3S_00540	contig1	1914687	1917312	PG3S_21076	contig57	153067	155672
Synteny block 25	contig1	contig57	PG3S_00541	contig1	1917593	1920281	PG3S_21075	contig57	150239	152930
Synteny block 25	contig1	contig57	PG3S_00542	contig1	1920024	1921712	PG3S_21074	contig57	148797	150464
Synteny block 25	contig1	contig57	PG3S_00543	contig1	1921938	1922573	PG3S_21073	contig57	147950	148594
Synteny block 25	contig1	contig57	PG3S_00544	contig1	1922666	1923885	PG3S_21072	contig57	146628	147855
Synteny block 25	contig1	contig57	PG3S_00545	contig1	1924008	1928466	PG3S_21071	contig57	142019	146509
Synteny block 25	contig1	contig57	PG3S_00547	contig1	1933861	1935434	PG3S_21068	contig57	127022	128098
Synteny block 25	contig1	contig57	PG3S_00548	contig1	1935200	1936441	PG3S_21066	contig57	123430	124677
Synteny block 25	contig1	contig57	PG3S_00549	contig1	1936774	1938816	PG3S_21065	contig57	121038	123077
Synteny block 25	contig1	contig57	PG3S_00550	contig1	1938913	1941483	PG3S_21064	contig57	115902	120945
Synteny block 25	contig1	contig57	PG3S_00552	contig1	1944596	1945208	PG3S_21063	contig57	114550	115167
Synteny block 25	contig1	contig57	PG3S_00553	contig1	1945516	1947264	PG3S_21062	contig57	112494	114232
Synteny block 25	contig1	contig57	PG3S_00554	contig1	1947466	1948315	PG3S_21061	contig57	111436	112294
Synteny block 25	contig1	contig57	PG3S_00555	contig1	1948324	1950188	PG3S_21060	contig57	109599	111680
Synteny block 25	contig1	contig57	PG3S_00556	contig1	1952644	1953821	PG3S_21059	contig57	105898	107144
Synteny block 25	contig1	contig57	PG3S_00558	contig1	1955116	1956422	PG3S_21058	contig57	103349	104781
Synteny block 25	contig1	contig57	PG3S_00559	contig1	1956631	1959347	PG3S_21057	contig57	100461	103143
Synteny block 25	contig1	contig57	PG3S_00561	contig1	1963843	1977486	PG3S_21056	contig57	98501	100067
Synteny block 25	contig1	contig57	PG3S_00562	contig1	1965634	1966716	PG3S_21055	contig57	97277	98368
Synteny block 25	contig1	contig57	PG3S_00566	contig1	1982102	1983460	PG3S_21051	contig57	85708	87037
Synteny block 25	contig1	contig57	PG3S_00568	contig1	1986440	1987283	PG3S_21047	contig57	74496	76479
Synteny block 25	contig1	contig57	PG3S_00569	contig1	1987272	1988750	PG3S_21046	contig57	73113	74540
Synteny block 25	contig1	contig57	PG3S_00570	contig1	1989545	1994410	PG3S_21045	contig57	67315	72115
Synteny block 25	contig1	contig57	PG3S_00572	contig1	1997542	1998327	PG3S_21042	contig57	60822	61616
Synteny block 25	contig1	contig57	PG3S_00575	contig1	2006474	2007577	PG3S_21039	contig57	30458	31543
Synteny block 25	contig1	contig57	PG3S_00576	contig1	2007762	2010717	PG3S_21038	contig57	27615	30276
Synteny block 25	contig1	contig57	PG3S_00580	contig1	2023987	2025444	PG3S_21036	contig57	21454	22968
Synteny block 25	contig1	contig57	PG3S_00581	contig1	2025531	2026906	PG3S_21035	contig57	19993	21365
Synteny block 25	contig1	contig57	PG3S_00584	contig1	2036923	2038979	PG3S_21034	contig57	15608	17696
Synteny block 25	contig1	contig57	PG3S_00585	contig1	2039860	2041875	PG3S_21033	contig57	12650	14674
Synteny block 25	contig1	contig57	PG3S_00586	contig1	2042221	2046579	PG3S_21032	contig57	7936	12084
Synteny block 25	contig1	contig57	PG3S_00588	contig1	2050939	2053816	PG3S_21031	contig57	4184	7095
Synteny block 25	contig1	contig57	PG3S_00589	contig1	2053816	2054653	PG3S_21030	contig57	3658	4451
Synteny block 25	contig1	contig57	PG3S_00590	contig1	2054944	2058153	PG3S_21029	contig57	1	2830
Synteny block 26	contig1	contig61	PG3S_00863	contig1	3008789	3010600	PG3S_21947	contig61	425758	431113
Synteny block 26	contig1	contig61	PG3S_00889	contig1	3104733	3107578	PG3S_21959	contig61	468797	471422
Synteny block 26	contig1	contig61	PG3S_00897	contig1	3119925	3120794	PG3S_21968	contig61	503091	503882
Synteny block 26	contig1	contig61	PG3S_00900	contig1	3127724	3128280	PG3S_21970	contig61	511441	512024
Synteny block 26	contig1	contig61	PG3S_00901	contig1	3128380	3130146	PG3S_21971	contig61	512147	516146
Synteny block 26	contig1	contig61	PG3S_00905	contig1	3137312	3140655	PG3S_21974	contig61	521013	523919
Synteny block 26	contig1	contig61	PG3S_00906	contig1	3140968	3141747	PG3S_21975	contig61	524217	525098
Synteny block 26	contig1	contig61	PG3S_00914	contig1	3177556	3179665	PG3S_21984	contig61	549034	550494
Synteny block 27	contig1	contig61	PG3S_00961	contig1	3363134	3364846	PG3S_21886	contig61	185986	187686
Synteny block 27	contig1	contig61	PG3S_00968	contig1	3397955	3399016	PG3S_21892	contig61	203877	204908
Synteny block 27	contig1	contig61	PG3S_00972	contig1	3407217	3408536	PG3S_21893	contig61	210562	211887
Synteny block 27	contig1	contig61	PG3S_00973	contig1	3408550	3409546	PG3S_21894	contig61	212258	212954
Synteny block 27	contig1	contig61	PG3S_00974	contig1	3409732	3422283	PG3S_21895	contig61	213491	226031
Synteny block 27	contig1	contig61	PG3S_00975	contig1	3422450	3424059	PG3S_21896	contig61	226265	227133
Synteny block 27	contig1	contig61	PG3S_00984	contig1	3448099	3449799	PG3S_21899	contig61	241003	242727
Synteny block 28	contig1	contig61	PG3S_00889	contig1	3104733	3107578	PG3S_21930	contig61	368972	370436
Synteny block 28	contig1	contig61	PG3S_00898	contig1	3123448	3126210	PG3S_21948	contig61	431826	434006
Synteny block 28	contig1	contig61	PG3S_00904	contig1	3135653	3136016	PG3S_21959	contig61	468797	471422
Synteny block 28	contig1	contig61	PG3S_00908	contig1	3152755	3155349	PG3S_21962	contig61	484387	487002
Synteny block 28	contig1	contig61	PG3S_00909	contig1	3160908	3163674	PG3S_21963	contig61	487987	490749
Synteny block 28	contig1	contig61	PG3S_00910	contig1	3163830	3168120	PG3S_21964	contig61	490912	495212
Synteny block 28	contig1	contig61	PG3S_00913	contig1	3173054	3176704	PG3S_21967	contig61	499791	502793
Synteny block 29	contig1	contig61	PG3S_00869	contig1	3041676	3042296	PG3S_22001	contig61	604631	605284
Synteny block 29	contig1	contig61	PG3S_00870	contig1	3043836	3046787	PG3S_22000	contig61	600223	602984
Synteny block 29	contig1	contig61	PG3S_00873	contig1	3062921	3068915	PG3S_21999	contig61	588744	594696
Synteny block 29	contig1	contig61	PG3S_00874	contig1	3068694	3070819	PG3S_21998	contig61	586829	588953
Synteny block 29	contig1	contig61	PG3S_00875	contig1	3070978	3072881	PG3S_21997	contig61	576863	586699
Synteny block 29	contig1	contig61	PG3S_00878	contig1	3081554	3082402	PG3S_21996	contig61	575304	576428
Synteny block 29	contig1	contig61	PG3S_00880	contig1	3083641	3085108	PG3S_21995	contig61	572898	574389
Synteny block 29	contig1	contig61	PG3S_00882	contig1	3089738	3091921	PG3S_21993	contig61	566691	568349
Synteny block 29	contig1	contig61	PG3S_00883	contig1	3091508	3092921	PG3S_21992	contig61	565220	566578
Synteny block 29	contig1	contig61	PG3S_00884	contig1	3093437	3095941	PG3S_21991	contig61	562022	564905
Synteny block 29	contig1	contig61	PG3S_00885	contig1	3096154	3097699	PG3S_21990	contig61	560302	561798
Synteny block 29	contig1	contig61	PG3S_00886	contig1	3098124	3100223	PG3S_21989	contig61	557731	559845
Synteny block 29	contig1	contig61	PG3S_00887	contig1	3101073	3102560	PG3S_21987	contig61	553905	554840
Synteny block 29	contig1	contig61	PG3S_00888	contig1	3102600	3104191	PG3S_21986	contig61	552315	554088
Synteny block 29	contig1	contig61	PG3S_00889	contig1	3104733	3107578	PG3S_21984	contig61	549034	550494
Synteny block 29	contig1	contig61	PG3S_00890	contig1	3108522	3109814	PG3S_21983	contig61	546721	548028
Synteny block 29	contig1	contig61	PG3S_00891	contig1	3110131	3110727	PG3S_21982	contig61	545846	546442
Synteny block 29	contig1	contig61	PG3S_00892	contig1	3111191	3112846	PG3S_21981	contig61	543727	545369
Synteny block 29	contig1	contig61	PG3S_00893	contig1	3112866	3113565	PG3S_21980	contig61	542982	543701
Synteny block 29	contig1	contig61	PG3S_00894	contig1	3113663	3115053	PG3S_21979	contig61	541563	542865
Synteny block 29	contig1	contig61	PG3S_00895	contig1	3115710	3116054	PG3S_21978	contig61	540555	540899
Synteny block 29	contig1	contig61	PG3S_00897	contig1	3119925	3120794	PG3S_21975	contig61	524217	525098
Synteny block 29	contig1	contig61	PG3S_00898	contig1	3123448	3126210	PG3S_21973	contig61	518903	520561
Synteny block 29	contig1	contig61	PG3S_00905	contig1	3137312	3140655	PG3S_21967	contig61	499791	502793
Synteny block 29	contig1	contig61	PG3S_00907	contig1	3145272	3152342	PG3S_21965	contig61	495776	496558
Synteny block 29	contig1	contig61	PG3S_00914	contig1	3177556	3179665	PG3S_21959	contig61	468797	471422
Synteny block 29	contig1	contig61	PG3S_00915	contig1	3181037	3181984	PG3S_21958	contig61	467012	467959
Synteny block 29	contig1	contig61	PG3S_00916	contig1	3182454	3184194	PG3S_21957	contig61	465228	466480
Synteny block 29	contig1	contig61	PG3S_00917	contig1	3184872	3187237	PG3S_21956	contig61	461766	464442
Synteny block 29	contig1	contig61	PG3S_00918	contig1	3187268	3189247	PG3S_21955	contig61	459790	461747
Synteny block 29	contig1	contig61	PG3S_00919	contig1	3189387	3190832	PG3S_21954	contig61	458207	459671
Synteny block 29	contig1	contig61	PG3S_00920	contig1	3190877	3193002	PG3S_21953	contig61	455996	458167
Synteny block 29	contig1	contig61	PG3S_00922	contig1	3203063	3205957	PG3S_21949	contig61	435563	438460
Synteny block 29	contig1	contig61	PG3S_00923	contig1	3207428	3209010	PG3S_21948	contig61	431826	434006
Synteny block 29	contig1	contig61	PG3S_00925	contig1	3215152	3216305	PG3S_21946	contig61	424557	425703
Synteny block 29	contig1	contig61	PG3S_00926	contig1	3216873	3220385	PG3S_21945	contig61	420471	423983
Synteny block 29	contig1	contig61	PG3S_00927	contig1	3225229	3225831	PG3S_21943	contig61	412836	413447
Synteny block 29	contig1	contig61	PG3S_00929	contig1	3228569	3233291	PG3S_21941	contig61	405160	410267
Synteny block 29	contig1	contig61	PG3S_00931	contig1	3233963	3237130	PG3S_21939	contig61	402129	404004
Synteny block 29	contig1	contig61	PG3S_00932	contig1	3238277	3238991	PG3S_21938	contig61	394681	401217
Synteny block 29	contig1	contig61	PG3S_00934	contig1	3243878	3253213	PG3S_21937	contig61	391035	393940
Synteny block 29	contig1	contig61	PG3S_00935	contig1	3254751	3255766	PG3S_21936	contig61	388223	389075
Synteny block 29	contig1	contig61	PG3S_00937	contig1	3258012	3265506	PG3S_21935	contig61	380195	387731
Synteny block 29	contig1	contig61	PG3S_00938	contig1	3266120	3266773	PG3S_21931	contig61	372018	372803
Synteny block 29	contig1	contig61	PG3S_00940	contig1	3272991	3275087	PG3S_21929	contig61	366604	368657
Synteny block 29	contig1	contig61	PG3S_00941	contig1	3275076	3280087	PG3S_21927	contig61	357122	357406
Synteny block 29	contig1	contig61	PG3S_00943	contig1	3283515	3284429	PG3S_21926	contig61	353050	353972
Synteny block 29	contig1	contig61	PG3S_00944	contig1	3284910	3288530	PG3S_21925	contig61	349064	352276
Synteny block 29	contig1	contig61	PG3S_00945	contig1	3289403	3290517	PG3S_21924	contig61	347146	348151
Synteny block 29	contig1	contig61	PG3S_00946	contig1	3290555	3291680	PG3S_21923	contig61	345712	346822
Synteny block 29	contig1	contig61	PG3S_00947	contig1	3291864	3296646	PG3S_21922	contig61	340758	345618
Synteny block 29	contig1	contig61	PG3S_00948	contig1	3296776	3299959	PG3S_21921	contig61	337305	340634
Synteny block 29	contig1	contig61	PG3S_00949	contig1	3301346	3307897	PG3S_21919	contig61	327709	334262
Synteny block 29	contig1	contig61	PG3S_00950	contig1	3309194	3311065	PG3S_21917	contig61	321156	322998
Synteny block 29	contig1	contig61	PG3S_00951	contig1	3310727	3314623	PG3S_21916	contig61	317543	321494
Synteny block 29	contig1	contig61	PG3S_00952	contig1	3314915	3318038	PG3S_21915	contig61	314171	317309
Synteny block 29	contig1	contig61	PG3S_00953	contig1	3318496	3319074	PG3S_21914	contig61	313170	313742
Synteny block 29	contig1	contig61	PG3S_00954	contig1	3321171	3321905	PG3S_21913	contig61	310656	311533
Synteny block 29	contig1	contig61	PG3S_00955	contig1	3322032	3331361	PG3S_21911	contig61	301247	307823
Synteny block 29	contig1	contig61	PG3S_00956	contig1	3332423	3337836	PG3S_21910	contig61	294955	300218
Synteny block 29	contig1	contig61	PG3S_00957	contig1	3338050	3344311	PG3S_21909	contig61	288394	294656
Synteny block 29	contig1	contig61	PG3S_00958	contig1	3347816	3349156	PG3S_21908	contig61	283743	285064
Synteny block 29	contig1	contig61	PG3S_00960	contig1	3352329	3360050	PG3S_21905	contig61	272598	273534
Synteny block 29	contig1	contig61	PG3S_00962	contig1	3368554	3385670	PG3S_21903	contig61	246672	263821
Synteny block 29	contig1	contig61	PG3S_00963	contig1	3385809	3386641	PG3S_21902	contig61	245730	246529
Synteny block 29	contig1	contig61	PG3S_00964	contig1	3386878	3388410	PG3S_21901	contig61	243888	245420
Synteny block 29	contig1	contig61	PG3S_00965	contig1	3388520	3389209	PG3S_21900	contig61	243089	243780
Synteny block 29	contig1	contig61	PG3S_00967	contig1	3393390	3396581	PG3S_21898	contig61	235560	238850
Synteny block 29	contig1	contig61	PG3S_00978	contig1	3430961	3432022	PG3S_21892	contig61	203877	204908
Synteny block 29	contig1	contig61	PG3S_00979	contig1	3433384	3434754	PG3S_21891	contig61	201054	202355
Synteny block 29	contig1	contig61	PG3S_00980	contig1	3434873	3436704	PG3S_21890	contig61	199159	201282
Synteny block 29	contig1	contig61	PG3S_00981	contig1	3436887	3439711	PG3S_21889	contig61	196283	198900
Synteny block 29	contig1	contig61	PG3S_00982	contig1	3440176	3442372	PG3S_21888	contig61	193177	195618
Synteny block 29	contig1	contig61	PG3S_00983	contig1	3442577	3446734	PG3S_21887	contig61	189090	193206
Synteny block 29	contig1	contig61	PG3S_00984	contig1	3448099	3449799	PG3S_21886	contig61	185986	187686
Synteny block 29	contig1	contig61	PG3S_00985	contig1	3450356	3453315	PG3S_21884	contig61	178768	180006
Synteny block 29	contig1	contig61	PG3S_00987	contig1	3459357	3460001	PG3S_21883	contig61	177251	177895
Synteny block 29	contig1	contig61	PG3S_00988	contig1	3460744	3462205	PG3S_21882	contig61	175059	176524
Synteny block 29	contig1	contig61	PG3S_00989	contig1	3463023	3465102	PG3S_21881	contig61	171538	173759
Synteny block 29	contig1	contig61	PG3S_00990	contig1	3470419	3471321	PG3S_21880	contig61	169977	170891
Synteny block 29	contig1	contig61	PG3S_00991	contig1	3472302	3473223	PG3S_21879	contig61	167750	169055
Synteny block 29	contig1	contig61	PG3S_00992	contig1	3474503	3475029	PG3S_21878	contig61	166653	167170
Synteny block 29	contig1	contig61	PG3S_00993	contig1	3475217	3476471	PG3S_21877	contig61	165155	166453
Synteny block 29	contig1	contig61	PG3S_00995	contig1	3477829	3478472	PG3S_21876	contig61	163150	163731
Synteny block 29	contig1	contig61	PG3S_00996	contig1	3480074	3480736	PG3S_21870	contig61	138735	143612
Synteny block 29	contig1	contig61	PG3S_00999	contig1	3490568	3491155	PG3S_21868	contig61	135556	136155
Synteny block 29	contig1	contig61	PG3S_01004	contig1	3508621	3510987	PG3S_21866	contig61	128057	130381
Synteny block 29	contig1	contig61	PG3S_01005	contig1	3511009	3515189	PG3S_21865	contig61	123909	128040
Synteny block 29	contig1	contig61	PG3S_01006	contig1	3519658	3520596	PG3S_21864	contig61	118772	121404
Synteny block 29	contig1	contig61	PG3S_01007	contig1	3520964	3521830	PG3S_21862	contig61	115642	116508
Synteny block 29	contig1	contig61	PG3S_01008	contig1	3522877	3523647	PG3S_21861	contig61	113609	114666
Synteny block 29	contig1	contig61	PG3S_01009	contig1	3523837	3526093	PG3S_21860	contig61	111109	113379
Synteny block 29	contig1	contig61	PG3S_01010	contig1	3526603	3527254	PG3S_21859	contig61	109974	110339
Synteny block 29	contig1	contig61	PG3S_01011	contig1	3527982	3528602	PG3S_21858	contig61	108307	109225
Synteny block 29	contig1	contig61	PG3S_01012	contig1	3529085	3531685	PG3S_21857	contig61	105224	107833
Synteny block 29	contig1	contig61	PG3S_01013	contig1	3530485	3534168	PG3S_21856	contig61	102740	106439
Synteny block 29	contig1	contig61	PG3S_01014	contig1	3537239	3543514	PG3S_21855	contig61	93580	99870
Synteny block 29	contig1	contig61	PG3S_01015	contig1	3543621	3544036	PG3S_21854	contig61	92621	93420
Synteny block 29	contig1	contig61	PG3S_01016	contig1	3544542	3545411	PG3S_21853	contig61	91428	92297
Synteny block 29	contig1	contig61	PG3S_01017	contig1	3545766	3546521	PG3S_21852	contig61	90327	91082
Synteny block 29	contig1	contig61	PG3S_01019	contig1	3552100	3555632	PG3S_21847	contig61	77999	81537
Synteny block 29	contig1	contig61	PG3S_01020	contig1	3555819	3557367	PG3S_21846	contig61	76175	77780
Synteny block 29	contig1	contig61	PG3S_01023	contig1	3564205	3567481	PG3S_21842	contig61	60369	63722
Synteny block 29	contig1	contig61	PG3S_01025	contig1	3572698	3590873	PG3S_21840	contig61	36424	54589
Synteny block 29	contig1	contig61	PG3S_01027	contig1	3599503	3600451	PG3S_21838	contig61	26225	27371
Synteny block 29	contig1	contig61	PG3S_01028	contig1	3601215	3602534	PG3S_21832	contig61	3103	4421
Synteny block 30	contig1	contig61	PG3S_00876	contig1	3073151	3076757	PG3S_21994	contig61	568478	572211
Synteny block 30	contig1	contig61	PG3S_00880	contig1	3083641	3085108	PG3S_21984	contig61	549034	550494
Synteny block 30	contig1	contig61	PG3S_00889	contig1	3104733	3107578	PG3S_21972	contig61	517286	518746
Synteny block 30	contig1	contig61	PG3S_00897	contig1	3119925	3120794	PG3S_21961	contig61	483248	484096
Synteny block 30	contig1	contig61	PG3S_00898	contig1	3123448	3126210	PG3S_21960	contig61	476912	480643
Synteny block 30	contig1	contig61	PG3S_00915	contig1	3181037	3181984	PG3S_21948	contig61	431826	434006
Synteny block 30	contig1	contig61	PG3S_00921	contig1	3194821	3196533	PG3S_21947	contig61	425758	431113
Synteny block 30	contig1	contig61	PG3S_00928	contig1	3226828	3228424	PG3S_21940	contig61	404033	405380
Synteny block 30	contig1	contig61	PG3S_00931	contig1	3233963	3237130	PG3S_21926	contig61	353050	353972
Synteny block 30	contig1	contig61	PG3S_00949	contig1	3301346	3307897	PG3S_21909	contig61	288394	294656
Synteny block 30	contig1	contig61	PG3S_00961	contig1	3363134	3364846	PG3S_21899	contig61	241003	242727
Synteny block 30	contig1	contig61	PG3S_00967	contig1	3393390	3396581	PG3S_21884	contig61	178768	180006
Synteny block 31	contig1	contig61	PG3S_00898	contig1	3123448	3126210	PG3S_21985	contig61	550642	552113
Synteny block 31	contig1	contig61	PG3S_00903	contig1	3133460	3134927	PG3S_21984	contig61	549034	550494
Synteny block 31	contig1	contig61	PG3S_00913	contig1	3173054	3176704	PG3S_21974	contig61	521013	523919
Synteny block 31	contig1	contig61	PG3S_00923	contig1	3207428	3209010	PG3S_21958	contig61	467012	467959
Synteny block 31	contig1	contig61	PG3S_00930	contig1	3233439	3233837	PG3S_21942	contig61	410410	412637
Synteny block 31	contig1	contig61	PG3S_00943	contig1	3283515	3284429	PG3S_21940	contig61	404033	405380
Synteny block 31	contig1	contig61	PG3S_00957	contig1	3338050	3344311	PG3S_21919	contig61	327709	334262
Synteny block 32	contig1	contig61	PG3S_00995	contig1	3477829	3478472	PG3S_21869	contig61	136337	136918
Synteny block 32	contig1	contig61	PG3S_00998	contig1	3487569	3488417	PG3S_21867	contig61	132491	133036
Synteny block 32	contig1	contig61	PG3S_00999	contig1	3490568	3491155	PG3S_21858	contig61	108307	109225
Synteny block 32	contig1	contig61	PG3S_01017	contig1	3545766	3546521	PG3S_21845	contig61	74816	75577
Synteny block 32	contig1	contig61	PG3S_01022	contig1	3559138	3560130	PG3S_21841	contig61	57143	59851
Synteny block 32	contig1	contig61	PG3S_01027	contig1	3599503	3600451	PG3S_21831	contig61	1595	2527
Synteny block 33	contig1	contig86	PG3S_00276	contig1	954118	957053	PG3S_25277	contig86	386134	386698
Synteny block 33	contig1	contig86	PG3S_00277	contig1	957321	961902	PG3S_25276	contig86	381303	385884
Synteny block 33	contig1	contig86	PG3S_00284	contig1	979539	987527	PG3S_25274	contig86	361611	369612
Synteny block 33	contig1	contig86	PG3S_00285	contig1	987588	989347	PG3S_25273	contig86	359778	361359
Synteny block 33	contig1	contig86	PG3S_00288	contig1	999861	1005189	PG3S_25271	contig86	352251	354304
Synteny block 33	contig1	contig86	PG3S_00289	contig1	1005969	1006845	PG3S_25270	contig86	350520	351381
Synteny block 33	contig1	contig86	PG3S_00290	contig1	1007206	1008252	PG3S_25269	contig86	349154	350255
Synteny block 33	contig1	contig86	PG3S_00291	contig1	1008386	1009951	PG3S_25268	contig86	347470	349022
Synteny block 33	contig1	contig86	PG3S_00292	contig1	1009758	1011421	PG3S_25267	contig86	345826	347330
Synteny block 33	contig1	contig86	PG3S_00293	contig1	1011913	1017378	PG3S_25266	contig86	339989	345469
Synteny block 33	contig1	contig86	PG3S_00294	contig1	1017531	1025080	PG3S_25264	contig86	332191	334140
Synteny block 33	contig1	contig86	PG3S_00295	contig1	1025811	1027368	PG3S_25263	contig86	330236	331345
Synteny block 33	contig1	contig86	PG3S_00296	contig1	1027829	1029823	PG3S_25262	contig86	327784	329763
Synteny block 33	contig1	contig86	PG3S_00297	contig1	1031285	1031900	PG3S_25261	contig86	326550	327178
Synteny block 33	contig1	contig86	PG3S_00298	contig1	1032168	1037925	PG3S_25260	contig86	320418	326169
Synteny block 33	contig1	contig86	PG3S_00299	contig1	1037990	1040609	PG3S_25259	contig86	317725	320357
Synteny block 33	contig1	contig86	PG3S_00301	contig1	1041737	1057687	PG3S_25257	contig86	301656	304799
Synteny block 33	contig1	contig86	PG3S_00302	contig1	1057800	1059635	PG3S_25256	contig86	299686	301533
Synteny block 33	contig1	contig86	PG3S_00306	contig1	1072506	1074976	PG3S_25255	contig86	292724	295268
Synteny block 33	contig1	contig86	PG3S_00307	contig1	1076932	1078709	PG3S_25253	contig86	287872	289659
Synteny block 33	contig1	contig86	PG3S_00308	contig1	1078896	1080410	PG3S_25252	contig86	286433	287723
Synteny block 33	contig1	contig86	PG3S_00309	contig1	1080858	1082363	PG3S_25251	contig86	284319	285824
Synteny block 33	contig1	contig86	PG3S_00310	contig1	1085343	1087341	PG3S_25249	contig86	276971	279022
Synteny block 33	contig1	contig86	PG3S_00311	contig1	1087339	1090506	PG3S_25248	contig86	273701	276935
Synteny block 33	contig1	contig86	PG3S_00312	contig1	1091763	1093103	PG3S_25247	contig86	271160	272494
Synteny block 33	contig1	contig86	PG3S_00313	contig1	1093313	1094701	PG3S_25246	contig86	269575	270964
Synteny block 33	contig1	contig86	PG3S_00314	contig1	1095267	1095821	PG3S_25244	contig86	266079	266642
Synteny block 33	contig1	contig86	PG3S_00316	contig1	1097898	1099352	PG3S_25243	contig86	264207	265662
Synteny block 33	contig1	contig86	PG3S_00317	contig1	1099720	1104086	PG3S_25242	contig86	261903	263868
Synteny block 33	contig1	contig86	PG3S_00319	contig1	1105331	1107550	PG3S_25238	contig86	251789	254011
Synteny block 33	contig1	contig86	PG3S_00324	contig1	1125738	1130575	PG3S_25236	contig86	243071	247895
Synteny block 33	contig1	contig86	PG3S_00325	contig1	1130879	1131688	PG3S_25235	contig86	241921	242730
Synteny block 33	contig1	contig86	PG3S_00326	contig1	1131912	1134158	PG3S_25234	contig86	239429	241675
Synteny block 33	contig1	contig86	PG3S_00327	contig1	1134379	1143394	PG3S_25233	contig86	230206	239189
Synteny block 33	contig1	contig86	PG3S_00328	contig1	1143546	1144681	PG3S_25232	contig86	228886	230005
Synteny block 33	contig1	contig86	PG3S_00329	contig1	1145485	1145904	PG3S_25231	contig86	227306	227725
Synteny block 33	contig1	contig86	PG3S_00331	contig1	1148207	1148686	PG3S_25221	contig86	186738	187391
Synteny block 33	contig1	contig86	PG3S_00334	contig1	1163916	1167556	PG3S_25220	contig86	184083	185997
Synteny block 33	contig1	contig86	PG3S_00335	contig1	1167991	1172599	PG3S_25219	contig86	178879	183526
Synteny block 33	contig1	contig86	PG3S_00336	contig1	1172614	1175858	PG3S_25218	contig86	175661	178864
Synteny block 33	contig1	contig86	PG3S_00338	contig1	1181122	1184275	PG3S_25217	contig86	167189	173923
Synteny block 33	contig1	contig86	PG3S_00340	contig1	1184790	1186224	PG3S_25216	contig86	165241	167255
Synteny block 33	contig1	contig86	PG3S_00341	contig1	1186643	1187490	PG3S_25215	contig86	164098	164895
Synteny block 33	contig1	contig86	PG3S_00342	contig1	1187576	1188987	PG3S_25214	contig86	162502	163931
Synteny block 33	contig1	contig86	PG3S_00343	contig1	1189104	1190387	PG3S_25213	contig86	161096	162388
Synteny block 33	contig1	contig86	PG3S_00344	contig1	1190540	1194934	PG3S_25212	contig86	156538	160932
Synteny block 33	contig1	contig86	PG3S_00346	contig1	1196471	1204975	PG3S_25211	contig86	146506	155038
Synteny block 33	contig1	contig86	PG3S_00347	contig1	1206832	1209083	PG3S_25209	contig86	142376	144625
Synteny block 33	contig1	contig86	PG3S_00348	contig1	1213879	1214898	PG3S_25208	contig86	140768	141811
Synteny block 33	contig1	contig86	PG3S_00349	contig1	1215044	1217181	PG3S_25207	contig86	138415	139361
Synteny block 33	contig1	contig86	PG3S_00350	contig1	1217273	1221015	PG3S_25206	contig86	134576	138313
Synteny block 33	contig1	contig86	PG3S_00351	contig1	1221442	1223304	PG3S_25205	contig86	129943	134124
Synteny block 33	contig1	contig86	PG3S_00353	contig1	1226185	1227804	PG3S_25204	contig86	126919	128538
Synteny block 33	contig1	contig86	PG3S_00354	contig1	1228243	1231485	PG3S_25203	contig86	123218	126470
Synteny block 33	contig1	contig86	PG3S_00355	contig1	1231608	1234511	PG3S_25202	contig86	120122	123065
Synteny block 33	contig1	contig86	PG3S_00358	contig1	1246504	1249020	PG3S_25200	contig86	106212	108158
Synteny block 33	contig1	contig86	PG3S_00360	contig1	1259386	1262839	PG3S_25197	contig86	89987	93510
Synteny block 33	contig1	contig86	PG3S_00361	contig1	1263123	1265192	PG3S_25196	contig86	87557	89629
Synteny block 33	contig1	contig86	PG3S_00362	contig1	1265705	1268977	PG3S_25195	contig86	83697	86987
Synteny block 33	contig1	contig86	PG3S_00363	contig1	1269541	1270671	PG3S_25194	contig86	82251	83133
Synteny block 33	contig1	contig86	PG3S_00364	contig1	1271081	1273314	PG3S_25193	contig86	79247	81506
Synteny block 33	contig1	contig86	PG3S_00365	contig1	1274206	1278030	PG3S_25192	contig86	69591	78436
Synteny block 33	contig1	contig86	PG3S_00366	contig1	1278059	1280625	PG3S_25191	contig86	66846	69441
Synteny block 33	contig1	contig86	PG3S_00367	contig1	1280853	1282163	PG3S_25190	contig86	65194	65875
Synteny block 33	contig1	contig86	PG3S_00368	contig1	1282353	1285778	PG3S_25189	contig86	61419	64840
Synteny block 33	contig1	contig86	PG3S_00369	contig1	1285835	1286226	PG3S_25188	contig86	60960	61357
Synteny block 33	contig1	contig86	PG3S_00370	contig1	1286324	1287322	PG3S_25187	contig86	59875	60879
Synteny block 33	contig1	contig86	PG3S_00371	contig1	1287505	1289160	PG3S_25186	contig86	58038	59693
Synteny block 33	contig1	contig86	PG3S_00372	contig1	1292477	1293723	PG3S_25185	contig86	53458	54716
Synteny block 33	contig1	contig86	PG3S_00373	contig1	1294201	1300109	PG3S_25184	contig86	47052	53008
Synteny block 33	contig1	contig86	PG3S_00374	contig1	1300174	1302776	PG3S_25183	contig86	45189	46953
Synteny block 33	contig1	contig86	PG3S_00375	contig1	1302782	1305294	PG3S_25182	contig86	41919	44397
Synteny block 34	contig1	contig86	PG3S_00278	contig1	962298	970235	PG3S_25274	contig86	361611	369612
Synteny block 34	contig1	contig86	PG3S_00300	contig1	1041260	1041631	PG3S_25251	contig86	284319	285824
Synteny block 34	contig1	contig86	PG3S_00308	contig1	1078896	1080410	PG3S_25238	contig86	251789	254011
Synteny block 34	contig1	contig86	PG3S_00309	contig1	1080858	1082363	PG3S_25237	contig86	248601	250145
Synteny block 34	contig1	contig86	PG3S_00329	contig1	1145485	1145904	PG3S_25222	contig86	188584	189003
Synteny block 34	contig1	contig86	PG3S_00345	contig1	1194269	1206646	PG3S_25204	contig86	126919	128538
Synteny block 34	contig1	contig86	PG3S_00346	contig1	1196471	1204975	PG3S_25198	contig86	95575	104289
Synteny block 35	contig10	contig123	PG3S_06381	contig10	996954	997470	PG3S_28408	contig123	35088	36714
Synteny block 35	contig10	contig123	PG3S_06382	contig10	997752	998744	PG3S_28405	contig123	24392	25007
Synteny block 35	contig10	contig123	PG3S_06383	contig10	999102	1000424	PG3S_28404	contig123	22597	23925
Synteny block 35	contig10	contig123	PG3S_06384	contig10	1001284	1003857	PG3S_28402	contig123	19665	20716
Synteny block 35	contig10	contig123	PG3S_06385	contig10	1004633	1006198	PG3S_28401	contig123	17383	18759
Synteny block 35	contig10	contig123	PG3S_06386	contig10	1006417	1016592	PG3S_28400	contig123	15242	17161
Synteny block 35	contig10	contig123	PG3S_06404	contig10	1123630	1124676	PG3S_28399	contig123	14025	14792
Synteny block 36	contig10	contig31	PG3S_06142	contig10	225059	225685	PG3S_14651	contig31	793329	795677
Synteny block 36	contig10	contig31	PG3S_06151	contig10	242129	253209	PG3S_14660	contig31	820876	821200
Synteny block 36	contig10	contig31	PG3S_06152	contig10	255651	257425	PG3S_14663	contig31	832553	834166
Synteny block 36	contig10	contig31	PG3S_06153	contig10	257480	259771	PG3S_14664	contig31	834215	836521
Synteny block 36	contig10	contig31	PG3S_06154	contig10	260028	261153	PG3S_14665	contig31	836780	837874
Synteny block 36	contig10	contig31	PG3S_06155	contig10	261032	263157	PG3S_14666	contig31	837771	839902
Synteny block 36	contig10	contig31	PG3S_06156	contig10	263231	264872	PG3S_14667	contig31	839961	841601
Synteny block 36	contig10	contig31	PG3S_06157	contig10	265501	266680	PG3S_14669	contig31	842240	843455
Synteny block 36	contig10	contig31	PG3S_06158	contig10	267089	269187	PG3S_14670	contig31	844361	845939
Synteny block 36	contig10	contig31	PG3S_06159	contig10	269613	270949	PG3S_14671	contig31	846361	847675
Synteny block 36	contig10	contig31	PG3S_06161	contig10	272699	273463	PG3S_14672	contig31	849610	850369
Synteny block 36	contig10	contig31	PG3S_06162	contig10	273666	274633	PG3S_14673	contig31	850476	851554
Synteny block 36	contig10	contig31	PG3S_06163	contig10	276551	278398	PG3S_14674	contig31	852700	854541
Synteny block 36	contig10	contig31	PG3S_06164	contig10	278779	281525	PG3S_14675	contig31	854925	855221
Synteny block 36	contig10	contig31	PG3S_06169	contig10	294649	295257	PG3S_14680	contig31	867022	867546
Synteny block 36	contig10	contig31	PG3S_06171	contig10	298228	298830	PG3S_14681	contig31	868995	871331
Synteny block 37	contig10	contig31	PG3S_06207	contig10	399272	401802	PG3S_14601	contig31	631348	631965
Synteny block 37	contig10	contig31	PG3S_06208	contig10	402227	403597	PG3S_14602	contig31	632347	633733
Synteny block 37	contig10	contig31	PG3S_06209	contig10	403889	404512	PG3S_14603	contig31	633965	634600
Synteny block 37	contig10	contig31	PG3S_06210	contig10	404695	412221	PG3S_14604	contig31	634805	642344
Synteny block 37	contig10	contig31	PG3S_06212	contig10	412673	413211	PG3S_14606	contig31	642718	643242
Synteny block 37	contig10	contig31	PG3S_06213	contig10	414706	424452	PG3S_14607	contig31	644681	654446
Synteny block 37	contig10	contig31	PG3S_06216	contig10	439281	440741	PG3S_14612	contig31	687362	688786
Synteny block 37	contig10	contig31	PG3S_06217	contig10	440869	441402	PG3S_14613	contig31	688907	689440
Synteny block 37	contig10	contig31	PG3S_06218	contig10	441686	444218	PG3S_14614	contig31	689716	692207
Synteny block 37	contig10	contig31	PG3S_06222	contig10	462855	464717	PG3S_14615	contig31	692361	692965
Synteny block 38	contig10	contig31	PG3S_06096	contig10	100036	101135	PG3S_14738	contig31	1051582	1052550
Synteny block 38	contig10	contig31	PG3S_06099	contig10	105866	107220	PG3S_14745	contig31	1066471	1067822
Synteny block 38	contig10	contig31	PG3S_06100	contig10	107601	109115	PG3S_14746	contig31	1068244	1071611
Synteny block 38	contig10	contig31	PG3S_06102	contig10	112268	113920	PG3S_14747	contig31	1072999	1074555
Synteny block 38	contig10	contig31	PG3S_06103	contig10	114068	115729	PG3S_14748	contig31	1074674	1075783
Synteny block 38	contig10	contig31	PG3S_06119	contig10	154378	155694	PG3S_14751	contig31	1081054	1081947
Synteny block 38	contig10	contig31	PG3S_06124	contig10	166270	167886	PG3S_14753	contig31	1082972	1084530
Synteny block 38	contig10	contig31	PG3S_06125	contig10	168746	171509	PG3S_14754	contig31	1085675	1087456
Synteny block 38	contig10	contig31	PG3S_06126	contig10	171560	174240	PG3S_14755	contig31	1087545	1088055
Synteny block 39	contig10	contig31	PG3S_06119	contig10	154378	155694	PG3S_14690	contig31	896215	897264
Synteny block 39	contig10	contig31	PG3S_06120	contig10	155897	156691	PG3S_14691	contig31	897487	898281
Synteny block 39	contig10	contig31	PG3S_06127	contig10	174614	178384	PG3S_14693	contig31	899801	903529
Synteny block 39	contig10	contig31	PG3S_06128	contig10	174985	176421	PG3S_14694	contig31	901606	903179
Synteny block 39	contig10	contig31	PG3S_06129	contig10	178618	180626	PG3S_14700	contig31	922081	922875
Synteny block 39	contig10	contig31	PG3S_06130	contig10	180822	181871	PG3S_14701	contig31	923098	924147
Synteny block 40	contig10	contig31	PG3S_06188	contig10	345731	347398	PG3S_14629	contig31	731373	733172
Synteny block 40	contig10	contig31	PG3S_06189	contig10	349760	350086	PG3S_14630	contig31	735952	736278
Synteny block 40	contig10	contig31	PG3S_06190	contig10	350973	352719	PG3S_14631	contig31	737234	738765
Synteny block 40	contig10	contig31	PG3S_06191	contig10	352998	354099	PG3S_14632	contig31	739328	739936
Synteny block 40	contig10	contig31	PG3S_06194	contig10	359931	361716	PG3S_14635	contig31	746454	749414
Synteny block 40	contig10	contig31	PG3S_06199	contig10	374273	376577	PG3S_14653	contig31	798727	801395
Synteny block 41	contig10	contig31	PG3S_06077	contig10	34924	40222	PG3S_14756	contig31	1090594	1092655
Synteny block 41	contig10	contig31	PG3S_06094	contig10	89182	94530	PG3S_14748	contig31	1074674	1075783
Synteny block 41	contig10	contig31	PG3S_06105	contig10	117131	118485	PG3S_14745	contig31	1066471	1067822
Synteny block 41	contig10	contig31	PG3S_06106	contig10	118912	119922	PG3S_14743	contig31	1062756	1063264
Synteny block 41	contig10	contig31	PG3S_06108	contig10	123213	124312	PG3S_14738	contig31	1051582	1052550
Synteny block 41	contig10	contig31	PG3S_06109	contig10	127039	129459	PG3S_14737	contig31	1046901	1049285
Synteny block 41	contig10	contig31	PG3S_06110	contig10	130264	133322	PG3S_14735	contig31	1041516	1044639
Synteny block 41	contig10	contig31	PG3S_06111	contig10	133789	135657	PG3S_14734	contig31	1039203	1041074
Synteny block 41	contig10	contig31	PG3S_06112	contig10	135802	137667	PG3S_14733	contig31	1037180	1039051
Synteny block 41	contig10	contig31	PG3S_06113	contig10	138085	141006	PG3S_14731	contig31	1033782	1036741
Synteny block 41	contig10	contig31	PG3S_06116	contig10	143600	145190	PG3S_14723	contig31	989073	990539
Synteny block 41	contig10	contig31	PG3S_06117	contig10	146011	151274	PG3S_14711	contig31	947409	948218
Synteny block 41	contig10	contig31	PG3S_06118	contig10	146219	147574	PG3S_14704	contig31	931031	932385
Synteny block 41	contig10	contig31	PG3S_06119	contig10	154378	155694	PG3S_14701	contig31	923098	924147
Synteny block 41	contig10	contig31	PG3S_06120	contig10	155897	156691	PG3S_14700	contig31	922081	922875
Synteny block 41	contig10	contig31	PG3S_06121	contig10	157191	160929	PG3S_14699	contig31	917876	921631
Synteny block 41	contig10	contig31	PG3S_06122	contig10	161381	164674	PG3S_14698	contig31	914130	917276
Synteny block 41	contig10	contig31	PG3S_06123	contig10	164902	166041	PG3S_14697	contig31	909452	913909
Synteny block 41	contig10	contig31	PG3S_06125	contig10	168746	171509	PG3S_14696	contig31	906665	909261
Synteny block 41	contig10	contig31	PG3S_06126	contig10	171560	174240	PG3S_14695	contig31	903929	906604
Synteny block 41	contig10	contig31	PG3S_06127	contig10	174614	178384	PG3S_14693	contig31	899801	903529
Synteny block 41	contig10	contig31	PG3S_06129	contig10	178618	180626	PG3S_14691	contig31	897487	898281
Synteny block 41	contig10	contig31	PG3S_06130	contig10	180822	181871	PG3S_14689	contig31	894753	895667
Synteny block 41	contig10	contig31	PG3S_06135	contig10	198403	199089	PG3S_14688	contig31	891530	892387
Synteny block 41	contig10	contig31	PG3S_06136	contig10	199201	201003	PG3S_14687	contig31	889995	891635
Synteny block 41	contig10	contig31	PG3S_06137	contig10	201600	202765	PG3S_14686	contig31	888034	889217
Synteny block 41	contig10	contig31	PG3S_06138	contig10	208207	212455	PG3S_14685	contig31	879755	883883
Synteny block 41	contig10	contig31	PG3S_06139	contig10	212582	215280	PG3S_14684	contig31	876917	879628
Synteny block 41	contig10	contig31	PG3S_06140	contig10	215808	217157	PG3S_14683	contig31	875377	876456
Synteny block 41	contig10	contig31	PG3S_06142	contig10	225059	225685	PG3S_14681	contig31	868995	871331
Synteny block 41	contig10	contig31	PG3S_06145	contig10	228653	229261	PG3S_14680	contig31	867022	867546
Synteny block 41	contig10	contig31	PG3S_06148	contig10	232957	233826	PG3S_14677	contig31	858765	859802
Synteny block 41	contig10	contig31	PG3S_06150	contig10	237215	239378	PG3S_14676	contig31	856779	858866
Synteny block 41	contig10	contig31	PG3S_06163	contig10	276551	278398	PG3S_14659	contig31	817905	819746
Synteny block 41	contig10	contig31	PG3S_06164	contig10	278779	281525	PG3S_14657	contig31	813922	816731
Synteny block 41	contig10	contig31	PG3S_06165	contig10	282686	285419	PG3S_14656	contig31	810901	813681
Synteny block 41	contig10	contig31	PG3S_06166	contig10	285525	288513	PG3S_14655	contig31	807781	810789
Synteny block 41	contig10	contig31	PG3S_06167	contig10	288587	291443	PG3S_14654	contig31	801192	803819
Synteny block 41	contig10	contig31	PG3S_06168	contig10	291079	293756	PG3S_14653	contig31	798727	801395
Synteny block 41	contig10	contig31	PG3S_06170	contig10	296753	298192	PG3S_14651	contig31	793329	795677
Synteny block 41	contig10	contig31	PG3S_06173	contig10	300800	302613	PG3S_14649	contig31	789503	791304
Synteny block 41	contig10	contig31	PG3S_06174	contig10	304418	305671	PG3S_14648	contig31	787643	788896
Synteny block 41	contig10	contig31	PG3S_06175	contig10	305900	307080	PG3S_14647	contig31	786226	787335
Synteny block 41	contig10	contig31	PG3S_06178	contig10	315909	317134	PG3S_14644	contig31	776719	777936
Synteny block 41	contig10	contig31	PG3S_06179	contig10	317119	321441	PG3S_14643	contig31	772426	776733
Synteny block 41	contig10	contig31	PG3S_06180	contig10	322094	323331	PG3S_14642	contig31	770492	771720
Synteny block 41	contig10	contig31	PG3S_06183	contig10	331237	333297	PG3S_14640	contig31	761548	762682
Synteny block 41	contig10	contig31	PG3S_06185	contig10	334113	336575	PG3S_14639	contig31	757308	760133
Synteny block 41	contig10	contig31	PG3S_06186	contig10	338734	340626	PG3S_14637	contig31	753241	755141
Synteny block 41	contig10	contig31	PG3S_06187	contig10	342345	344831	PG3S_14636	contig31	749042	751471
Synteny block 41	contig10	contig31	PG3S_06188	contig10	345731	347398	PG3S_14635	contig31	746454	749414
Synteny block 41	contig10	contig31	PG3S_06191	contig10	352998	354099	PG3S_14632	contig31	739328	739936
Synteny block 41	contig10	contig31	PG3S_06194	contig10	359931	361716	PG3S_14629	contig31	731373	733172
Synteny block 41	contig10	contig31	PG3S_06195	contig10	362424	365267	PG3S_14628	contig31	727921	730719
Synteny block 41	contig10	contig31	PG3S_06196	contig10	366779	369868	PG3S_14627	contig31	723447	726521
Synteny block 41	contig10	contig31	PG3S_06197	contig10	372011	373283	PG3S_14626	contig31	720078	721348
Synteny block 41	contig10	contig31	PG3S_06198	contig10	373430	374226	PG3S_14625	contig31	719120	720013
Synteny block 41	contig10	contig31	PG3S_06200	contig10	377554	379903	PG3S_14623	contig31	713682	715840
Synteny block 41	contig10	contig31	PG3S_06202	contig10	383285	385334	PG3S_14621	contig31	708394	710325
Synteny block 41	contig10	contig31	PG3S_06203	contig10	385367	386959	PG3S_14620	contig31	706689	708257
Synteny block 41	contig10	contig31	PG3S_06204	contig10	388073	389101	PG3S_14619	contig31	704461	705519
Synteny block 41	contig10	contig31	PG3S_06205	contig10	392666	394639	PG3S_14618	contig31	701840	703896
Synteny block 41	contig10	contig31	PG3S_06206	contig10	393213	395578	PG3S_14617	contig31	700945	702713
Synteny block 41	contig10	contig31	PG3S_06207	contig10	399272	401802	PG3S_14616	contig31	695440	696977
Synteny block 41	contig10	contig31	PG3S_06219	contig10	446699	448490	PG3S_14600	contig31	628781	629749
Synteny block 41	contig10	contig31	PG3S_06220	contig10	454107	457662	PG3S_14599	contig31	618419	622047
Synteny block 41	contig10	contig31	PG3S_06221	contig10	457794	462551	PG3S_14597	contig31	613644	616277
Synteny block 41	contig10	contig31	PG3S_06222	contig10	462855	464717	PG3S_14595	contig31	599005	600936
Synteny block 41	contig10	contig31	PG3S_06227	contig10	482214	483843	PG3S_14592	contig31	591397	592894
Synteny block 41	contig10	contig31	PG3S_06228	contig10	486645	490223	PG3S_14590	contig31	583077	586616
Synteny block 41	contig10	contig31	PG3S_06229	contig10	490339	494157	PG3S_14587	contig31	576670	578012
Synteny block 41	contig10	contig31	PG3S_06231	contig10	496804	499017	PG3S_14586	contig31	574679	576343
Synteny block 41	contig10	contig31	PG3S_06232	contig10	500577	502283	PG3S_14585	contig31	572092	573798
Synteny block 41	contig10	contig31	PG3S_06233	contig10	503476	504912	PG3S_14584	contig31	569295	570731
Synteny block 41	contig10	contig31	PG3S_06235	contig10	506948	507914	PG3S_14583	contig31	566228	567200
Synteny block 41	contig10	contig31	PG3S_06236	contig10	508530	512086	PG3S_14581	contig31	562103	565611
Synteny block 41	contig10	contig31	PG3S_06237	contig10	510567	512817	PG3S_14580	contig31	561381	563471
Synteny block 41	contig10	contig31	PG3S_06238	contig10	515983	518159	PG3S_14577	contig31	554936	557120
Synteny block 41	contig10	contig31	PG3S_06239	contig10	517861	522441	PG3S_14576	contig31	550613	555231
Synteny block 41	contig10	contig31	PG3S_06240	contig10	522187	524750	PG3S_14575	contig31	548639	550867
Synteny block 41	contig10	contig31	PG3S_06241	contig10	525165	526447	PG3S_14574	contig31	546868	548157
Synteny block 41	contig10	contig31	PG3S_06242	contig10	527027	529155	PG3S_14573	contig31	544302	546422
Synteny block 41	contig10	contig31	PG3S_06243	contig10	529609	530682	PG3S_14572	contig31	542799	543866
Synteny block 41	contig10	contig31	PG3S_06246	contig10	551232	555369	PG3S_14571	contig31	528205	532435
Synteny block 41	contig10	contig31	PG3S_06247	contig10	555446	556799	PG3S_14570	contig31	526842	527061
Synteny block 41	contig10	contig31	PG3S_06248	contig10	557357	559153	PG3S_14569	contig31	524459	526270
Synteny block 41	contig10	contig31	PG3S_06249	contig10	559560	563648	PG3S_14568	contig31	519889	523959
Synteny block 41	contig10	contig31	PG3S_06250	contig10	564503	565693	PG3S_14565	contig31	510274	511464
Synteny block 41	contig10	contig31	PG3S_06251	contig10	566745	570389	PG3S_14564	contig31	505445	509006
Synteny block 41	contig10	contig31	PG3S_06252	contig10	571895	573985	PG3S_14563	contig31	502263	504368
Synteny block 41	contig10	contig31	PG3S_06253	contig10	574080	575275	PG3S_14562	contig31	500889	502140
Synteny block 41	contig10	contig31	PG3S_06254	contig10	575633	576490	PG3S_14561	contig31	499738	500570
Synteny block 41	contig10	contig31	PG3S_06255	contig10	577090	578767	PG3S_14560	contig31	497355	499054
Synteny block 41	contig10	contig31	PG3S_06256	contig10	581163	586460	PG3S_14559	contig31	489558	494846
Synteny block 41	contig10	contig31	PG3S_06257	contig10	588915	590603	PG3S_14558	contig31	485358	487046
Synteny block 41	contig10	contig31	PG3S_06259	contig10	597223	601634	PG3S_14557	contig31	477018	481490
Synteny block 41	contig10	contig31	PG3S_06260	contig10	601854	603698	PG3S_14556	contig31	474576	476387
Synteny block 41	contig10	contig31	PG3S_06261	contig10	603867	604787	PG3S_14554	contig31	471344	472264
Synteny block 41	contig10	contig31	PG3S_06262	contig10	606294	611134	PG3S_14553	contig31	465573	470026
Synteny block 41	contig10	contig31	PG3S_06264	contig10	617072	618265	PG3S_14552	contig31	459761	461071
Synteny block 41	contig10	contig31	PG3S_06266	contig10	619627	621786	PG3S_14551	contig31	456611	458512
Synteny block 41	contig10	contig31	PG3S_06267	contig10	622832	624111	PG3S_14550	contig31	454244	455046
Synteny block 41	contig10	contig31	PG3S_06268	contig10	625099	627551	PG3S_14549	contig31	450515	453015
Synteny block 41	contig10	contig31	PG3S_06269	contig10	627619	630198	PG3S_14548	contig31	447875	450451
Synteny block 41	contig10	contig31	PG3S_06272	contig10	635513	638133	PG3S_14546	contig31	438636	441256
Synteny block 41	contig10	contig31	PG3S_06273	contig10	638117	642622	PG3S_14545	contig31	434242	438652
Synteny block 41	contig10	contig31	PG3S_06274	contig10	642855	648854	PG3S_14544	contig31	427722	433868
Synteny block 41	contig10	contig31	PG3S_06277	contig10	656920	658482	PG3S_14543	contig31	421586	423148
Synteny block 41	contig10	contig31	PG3S_06280	contig10	667991	669501	PG3S_14541	contig31	414035	415590
Synteny block 41	contig10	contig31	PG3S_06281	contig10	671126	672532	PG3S_14539	contig31	411022	412400
Synteny block 41	contig10	contig31	PG3S_06282	contig10	672719	675525	PG3S_14538	contig31	408032	410793
Synteny block 41	contig10	contig31	PG3S_06283	contig10	675613	677509	PG3S_14537	contig31	406070	407955
Synteny block 41	contig10	contig31	PG3S_06284	contig10	677820	679300	PG3S_14536	contig31	404276	405760
Synteny block 41	contig10	contig31	PG3S_06285	contig10	679003	681057	PG3S_14535	contig31	402479	404573
Synteny block 41	contig10	contig31	PG3S_06286	contig10	681143	687252	PG3S_14534	contig31	396232	402397
Synteny block 41	contig10	contig31	PG3S_06287	contig10	688602	691667	PG3S_14531	contig31	386046	389054
Synteny block 41	contig10	contig31	PG3S_06288	contig10	691649	693612	PG3S_14530	contig31	384111	386064
Synteny block 41	contig10	contig31	PG3S_06289	contig10	694255	695176	PG3S_14529	contig31	382571	383815
Synteny block 41	contig10	contig31	PG3S_06290	contig10	695427	696431	PG3S_14528	contig31	381676	382221
Synteny block 41	contig10	contig31	PG3S_06291	contig10	696687	698334	PG3S_14527	contig31	379927	381577
Synteny block 41	contig10	contig31	PG3S_06292	contig10	698403	700669	PG3S_14526	contig31	377972	379858
Synteny block 41	contig10	contig31	PG3S_06293	contig10	702767	703999	PG3S_14525	contig31	371900	373135
Synteny block 41	contig10	contig31	PG3S_06294	contig10	704234	705977	PG3S_14524	contig31	369804	371654
Synteny block 41	contig10	contig31	PG3S_06295	contig10	709842	715170	PG3S_14523	contig31	363587	369593
Synteny block 41	contig10	contig31	PG3S_06296	contig10	716722	718137	PG3S_14521	contig31	358386	359801
Synteny block 41	contig10	contig31	PG3S_06297	contig10	718438	720196	PG3S_14520	contig31	356437	358133
Synteny block 41	contig10	contig31	PG3S_06298	contig10	720283	726605	PG3S_14519	contig31	349964	356287
Synteny block 41	contig10	contig31	PG3S_06299	contig10	725480	728718	PG3S_14518	contig31	347877	351738
Synteny block 41	contig10	contig31	PG3S_06300	contig10	728987	730372	PG3S_14517	contig31	346184	347590
Synteny block 41	contig10	contig31	PG3S_06301	contig10	730620	732812	PG3S_14516	contig31	343603	345833
Synteny block 41	contig10	contig31	PG3S_06302	contig10	736890	738639	PG3S_14515	contig31	341106	342891
Synteny block 41	contig10	contig31	PG3S_06303	contig10	738858	739783	PG3S_14514	contig31	339917	340879
Synteny block 41	contig10	contig31	PG3S_06304	contig10	741195	745370	PG3S_14512	contig31	333786	338004
Synteny block 41	contig10	contig31	PG3S_06305	contig10	745845	750288	PG3S_14511	contig31	328892	333313
Synteny block 41	contig10	contig31	PG3S_06306	contig10	750118	752521	PG3S_14510	contig31	326679	328894
Synteny block 41	contig10	contig31	PG3S_06309	contig10	759476	762064	PG3S_14507	contig31	310709	313051
Synteny block 41	contig10	contig31	PG3S_06312	contig10	772358	773283	PG3S_14505	contig31	305866	306826
Synteny block 41	contig10	contig31	PG3S_06313	contig10	773381	774691	PG3S_14504	contig31	304430	305740
Synteny block 41	contig10	contig31	PG3S_06314	contig10	775234	776694	PG3S_14503	contig31	302454	303926
Synteny block 41	contig10	contig31	PG3S_06315	contig10	778911	782257	PG3S_14501	contig31	296629	298570
Synteny block 41	contig10	contig31	PG3S_06316	contig10	782343	784503	PG3S_14500	contig31	294434	296537
Synteny block 41	contig10	contig31	PG3S_06317	contig10	784779	786422	PG3S_14498	contig31	290914	292532
Synteny block 41	contig10	contig31	PG3S_06318	contig10	786415	791733	PG3S_14497	contig31	285642	290921
Synteny block 41	contig10	contig31	PG3S_06319	contig10	791906	797770	PG3S_14496	contig31	279429	285495
Synteny block 41	contig10	contig31	PG3S_06320	contig10	798932	800878	PG3S_14495	contig31	277025	278971
Synteny block 41	contig10	contig31	PG3S_06321	contig10	800961	802295	PG3S_14494	contig31	275177	276520
Synteny block 41	contig10	contig31	PG3S_06322	contig10	803641	804555	PG3S_14492	contig31	269278	270165
Synteny block 41	contig10	contig31	PG3S_06325	contig10	811287	817112	PG3S_14490	contig31	259913	265729
Synteny block 41	contig10	contig31	PG3S_06334	contig10	844188	850655	PG3S_14488	contig31	245998	252449
Synteny block 41	contig10	contig31	PG3S_06335	contig10	850844	851843	PG3S_14487	contig31	244780	245815
Synteny block 41	contig10	contig31	PG3S_06336	contig10	851903	853465	PG3S_14486	contig31	243144	244724
Synteny block 41	contig10	contig31	PG3S_06337	contig10	853797	862984	PG3S_14484	contig31	233928	242739
Synteny block 41	contig10	contig31	PG3S_06338	contig10	862766	866298	PG3S_14482	contig31	230275	231812
Synteny block 41	contig10	contig31	PG3S_06341	contig10	872175	879095	PG3S_14481	contig31	212454	219424
Synteny block 41	contig10	contig31	PG3S_06342	contig10	885524	890786	PG3S_14477	contig31	186825	192122
Synteny block 41	contig10	contig31	PG3S_06343	contig10	891143	893755	PG3S_14476	contig31	183841	186601
Synteny block 41	contig10	contig31	PG3S_06344	contig10	894353	895303	PG3S_14475	contig31	182276	183223
Synteny block 41	contig10	contig31	PG3S_06346	contig10	896639	899622	PG3S_14474	contig31	177891	180885
Synteny block 41	contig10	contig31	PG3S_06347	contig10	900739	903321	PG3S_14473	contig31	173988	176576
Synteny block 41	contig10	contig31	PG3S_06348	contig10	903586	906259	PG3S_14472	contig31	171111	173725
Synteny block 41	contig10	contig31	PG3S_06349	contig10	907382	909371	PG3S_14471	contig31	167857	169862
Synteny block 41	contig10	contig31	PG3S_06350	contig10	909527	912041	PG3S_14470	contig31	165162	167707
Synteny block 41	contig10	contig31	PG3S_06351	contig10	912269	915922	PG3S_14469	contig31	161171	164945
Synteny block 41	contig10	contig31	PG3S_06352	contig10	916052	916733	PG3S_14468	contig31	159871	160597
Synteny block 41	contig10	contig31	PG3S_06353	contig10	916761	918749	PG3S_14467	contig31	157828	159828
Synteny block 41	contig10	contig31	PG3S_06354	contig10	919240	921049	PG3S_14466	contig31	154545	156422
Synteny block 41	contig10	contig31	PG3S_06356	contig10	924969	926538	PG3S_14465	contig31	150350	151893
Synteny block 41	contig10	contig31	PG3S_06357	contig10	926641	928145	PG3S_14464	contig31	148711	150194
Synteny block 41	contig10	contig31	PG3S_06358	contig10	928283	929698	PG3S_14463	contig31	147194	148602
Synteny block 41	contig10	contig31	PG3S_06359	contig10	931634	933129	PG3S_14462	contig31	143474	144969
Synteny block 41	contig10	contig31	PG3S_06360	contig10	933773	935839	PG3S_14461	contig31	140749	142808
Synteny block 41	contig10	contig31	PG3S_06361	contig10	935254	938872	PG3S_14460	contig31	137734	140612
Synteny block 41	contig10	contig31	PG3S_06362	contig10	939083	941204	PG3S_14459	contig31	135280	137537
Synteny block 41	contig10	contig31	PG3S_06363	contig10	941380	941932	PG3S_14458	contig31	134664	135271
Synteny block 41	contig10	contig31	PG3S_06366	contig10	952599	953966	PG3S_14456	contig31	122877	124244
Synteny block 41	contig10	contig31	PG3S_06370	contig10	972389	975157	PG3S_14454	contig31	114978	117704
Synteny block 41	contig10	contig31	PG3S_06371	contig10	977054	978566	PG3S_14453	contig31	111605	112921
Synteny block 41	contig10	contig31	PG3S_06372	contig10	978875	981103	PG3S_14452	contig31	108964	111236
Synteny block 41	contig10	contig31	PG3S_06373	contig10	981189	981546	PG3S_14451	contig31	108412	108894
Synteny block 41	contig10	contig31	PG3S_06374	contig10	981897	985071	PG3S_14450	contig31	104747	108203
Synteny block 41	contig10	contig31	PG3S_06375	contig10	985200	986336	PG3S_14449	contig31	103398	104540
Synteny block 41	contig10	contig31	PG3S_06376	contig10	986296	987490	PG3S_14448	contig31	102220	103400
Synteny block 41	contig10	contig31	PG3S_06377	contig10	987630	989213	PG3S_14447	contig31	100472	102043
Synteny block 41	contig10	contig31	PG3S_06378	contig10	989240	990891	PG3S_14446	contig31	98774	100428
Synteny block 41	contig10	contig31	PG3S_06379	contig10	991044	995825	PG3S_14445	contig31	95295	98613
Synteny block 41	contig10	contig31	PG3S_06380	contig10	995911	996525	PG3S_14444	contig31	94603	95217
Synteny block 42	contig10	contig31	PG3S_06096	contig10	100036	101135	PG3S_14757	contig31	1093031	1093568
Synteny block 42	contig10	contig31	PG3S_06106	contig10	118912	119922	PG3S_14752	contig31	1082307	1082815
Synteny block 42	contig10	contig31	PG3S_06114	contig10	138148	138444	PG3S_14732	contig31	1036390	1036686
Synteny block 42	contig10	contig31	PG3S_06123	contig10	164902	166041	PG3S_14718	contig31	975886	976101
Synteny block 42	contig10	contig31	PG3S_06126	contig10	171560	174240	PG3S_14709	contig31	942344	942873
Synteny block 42	contig10	contig31	PG3S_06130	contig10	180822	181871	PG3S_14701	contig31	923098	924147
Synteny block 42	contig10	contig31	PG3S_06149	contig10	236228	237265	PG3S_14683	contig31	875377	876456
Synteny block 42	contig10	contig31	PG3S_06170	contig10	296753	298192	PG3S_14679	contig31	863795	866131
Synteny block 43	contig10	contig37	PG3S_06425	contig10	1203745	1204872	PG3S_16380	contig37	796366	797496
Synteny block 43	contig10	contig37	PG3S_06426	contig10	1205405	1207337	PG3S_16388	contig37	818820	820607
Synteny block 43	contig10	contig37	PG3S_06429	contig10	1209789	1211678	PG3S_16390	contig37	825172	827439
Synteny block 43	contig10	contig37	PG3S_06431	contig10	1214287	1214928	PG3S_16394	contig37	834311	835097
Synteny block 43	contig10	contig37	PG3S_06432	contig10	1215107	1216320	PG3S_16395	contig37	835350	836564
Synteny block 43	contig10	contig37	PG3S_06433	contig10	1216529	1219776	PG3S_16396	contig37	836714	839922
Synteny block 43	contig10	contig37	PG3S_06435	contig10	1222921	1224651	PG3S_16397	contig37	843058	845325
Synteny block 43	contig10	contig37	PG3S_06436	contig10	1225875	1226948	PG3S_16398	contig37	845746	846197
Synteny block 43	contig10	contig37	PG3S_06439	contig10	1233621	1235081	PG3S_16399	contig37	846546	848006
Synteny block 43	contig10	contig37	PG3S_06455	contig10	1280444	1281574	PG3S_16403	contig37	876852	877979
Synteny block 43	contig10	contig37	PG3S_06460	contig10	1329622	1331391	PG3S_16404	contig37	878396	880316
Synteny block 44	contig10	contig37	PG3S_06469	contig10	1358654	1359465	PG3S_16341	contig37	635055	636757
Synteny block 44	contig10	contig37	PG3S_06470	contig10	1360635	1362513	PG3S_16342	contig37	637079	638956
Synteny block 44	contig10	contig37	PG3S_06472	contig10	1365122	1366373	PG3S_16343	contig37	640837	641722
Synteny block 44	contig10	contig37	PG3S_06474	contig10	1367388	1371646	PG3S_16345	contig37	646774	648276
Synteny block 44	contig10	contig37	PG3S_06484	contig10	1405869	1407290	PG3S_16356	contig37	696480	697862
Synteny block 44	contig10	contig37	PG3S_06486	contig10	1410657	1411439	PG3S_16362	contig37	737740	738516
Synteny block 44	contig10	contig37	PG3S_06487	contig10	1411570	1412988	PG3S_16363	contig37	738634	740079
Synteny block 44	contig10	contig37	PG3S_06488	contig10	1413476	1416119	PG3S_16364	contig37	740743	743257
Synteny block 44	contig10	contig37	PG3S_06489	contig10	1417783	1419768	PG3S_16365	contig37	743329	746305
Synteny block 45	contig10	contig37	PG3S_06422	contig10	1188475	1192239	PG3S_16400	contig37	856586	860461
Synteny block 45	contig10	contig37	PG3S_06423	contig10	1193825	1197154	PG3S_16401	contig37	864709	868044
Synteny block 45	contig10	contig37	PG3S_06424	contig10	1197697	1200420	PG3S_16402	contig37	868257	870983
Synteny block 45	contig10	contig37	PG3S_06425	contig10	1203745	1204872	PG3S_16403	contig37	876852	877979
Synteny block 45	contig10	contig37	PG3S_06426	contig10	1205405	1207337	PG3S_16404	contig37	878396	880316
Synteny block 45	contig10	contig37	PG3S_06427	contig10	1207383	1207784	PG3S_16405	contig37	880293	880700
Synteny block 45	contig10	contig37	PG3S_06428	contig10	1208348	1208765	PG3S_16406	contig37	881239	881645
Synteny block 45	contig10	contig37	PG3S_06438	contig10	1230487	1233388	PG3S_16407	contig37	882149	885892
Synteny block 46	contig10	contig37	PG3S_06389	contig10	1024035	1026612	PG3S_16428	contig37	959957	962635
Synteny block 46	contig10	contig37	PG3S_06405	contig10	1126609	1131228	PG3S_16422	contig37	924563	931518
Synteny block 46	contig10	contig37	PG3S_06407	contig10	1132821	1135394	PG3S_16420	contig37	921784	921987
Synteny block 46	contig10	contig37	PG3S_06408	contig10	1136068	1137630	PG3S_16419	contig37	919590	921101
Synteny block 46	contig10	contig37	PG3S_06411	contig10	1145488	1153235	PG3S_16418	contig37	914149	918862
Synteny block 46	contig10	contig37	PG3S_06412	contig10	1153668	1154924	PG3S_16417	contig37	912531	913787
Synteny block 46	contig10	contig37	PG3S_06413	contig10	1155268	1157252	PG3S_16416	contig37	910197	912171
Synteny block 46	contig10	contig37	PG3S_06414	contig10	1157951	1159312	PG3S_16415	contig37	908552	909907
Synteny block 46	contig10	contig37	PG3S_06415	contig10	1166635	1169232	PG3S_16414	contig37	898057	900681
Synteny block 46	contig10	contig37	PG3S_06418	contig10	1174820	1176490	PG3S_16411	contig37	890965	892641
Synteny block 46	contig10	contig37	PG3S_06421	contig10	1181781	1185716	PG3S_16407	contig37	882149	885892
Synteny block 46	contig10	contig37	PG3S_06425	contig10	1203745	1204872	PG3S_16403	contig37	876852	877979
Synteny block 46	contig10	contig37	PG3S_06429	contig10	1209789	1211678	PG3S_16397	contig37	843058	845325
Synteny block 46	contig10	contig37	PG3S_06434	contig10	1221642	1222193	PG3S_16392	contig37	832162	832652
Synteny block 46	contig10	contig37	PG3S_06435	contig10	1222921	1224651	PG3S_16390	contig37	825172	827439
Synteny block 46	contig10	contig37	PG3S_06436	contig10	1225875	1226948	PG3S_16389	contig37	823675	824751
Synteny block 46	contig10	contig37	PG3S_06445	contig10	1254026	1255909	PG3S_16387	contig37	816311	818197
Synteny block 46	contig10	contig37	PG3S_06453	contig10	1272092	1273843	PG3S_16383	contig37	804178	805935
Synteny block 46	contig10	contig37	PG3S_06454	contig10	1275715	1279893	PG3S_16381	contig37	797652	800185
Synteny block 46	contig10	contig37	PG3S_06455	contig10	1280444	1281574	PG3S_16380	contig37	796366	797496
Synteny block 46	contig10	contig37	PG3S_06456	contig10	1284486	1286304	PG3S_16379	contig37	793071	794874
Synteny block 46	contig10	contig37	PG3S_06462	contig10	1338004	1339629	PG3S_16377	contig37	781830	783476
Synteny block 46	contig10	contig37	PG3S_06463	contig10	1340076	1343579	PG3S_16375	contig37	775675	779178
Synteny block 46	contig10	contig37	PG3S_06465	contig10	1346472	1348304	PG3S_16373	contig37	771044	772705
Synteny block 46	contig10	contig37	PG3S_06466	contig10	1350887	1352702	PG3S_16372	contig37	765837	767400
Synteny block 46	contig10	contig37	PG3S_06467	contig10	1354134	1355877	PG3S_16371	contig37	761723	764435
Synteny block 46	contig10	contig37	PG3S_06468	contig10	1356205	1357158	PG3S_16370	contig37	761598	762499
Synteny block 46	contig10	contig37	PG3S_06469	contig10	1358654	1359465	PG3S_16362	contig37	737740	738516
Synteny block 46	contig10	contig37	PG3S_06475	contig10	1374555	1379933	PG3S_16358	contig37	706646	716794
Synteny block 46	contig10	contig37	PG3S_06480	contig10	1397757	1399304	PG3S_16357	contig37	697968	706755
Synteny block 46	contig10	contig37	PG3S_06485	contig10	1408286	1409202	PG3S_16343	contig37	640837	641722
Synteny block 46	contig10	contig37	PG3S_06486	contig10	1410657	1411439	PG3S_16341	contig37	635055	636757
Synteny block 46	contig10	contig37	PG3S_06490	contig10	1421189	1437627	PG3S_16333	contig37	615123	619150
Synteny block 46	contig10	contig37	PG3S_06492	contig10	1430590	1432134	PG3S_16332	contig37	613111	614655
Synteny block 46	contig10	contig37	PG3S_06497	contig10	1462407	1463903	PG3S_16321	contig37	577795	578070
Synteny block 46	contig10	contig37	PG3S_06503	contig10	1482342	1482826	PG3S_16319	contig37	569090	571593
Synteny block 46	contig10	contig37	PG3S_06505	contig10	1485485	1487548	PG3S_16318	contig37	567728	569806
Synteny block 46	contig10	contig37	PG3S_06507	contig10	1491288	1497358	PG3S_16316	contig37	555602	561683
Synteny block 46	contig10	contig37	PG3S_06510	contig10	1513069	1513682	PG3S_16312	contig37	545785	546737
Synteny block 46	contig10	contig37	PG3S_06513	contig10	1523257	1525704	PG3S_16308	contig37	530253	534678
Synteny block 46	contig10	contig37	PG3S_06519	contig10	1558456	1562703	PG3S_16301	contig37	454077	458345
Synteny block 46	contig10	contig37	PG3S_06520	contig10	1563381	1567504	PG3S_16299	contig37	445513	451900
Synteny block 46	contig10	contig37	PG3S_06524	contig10	1573447	1574700	PG3S_16298	contig37	443980	445216
Synteny block 46	contig10	contig37	PG3S_06525	contig10	1574967	1577397	PG3S_16297	contig37	441286	443746
Synteny block 46	contig10	contig37	PG3S_06526	contig10	1580202	1582061	PG3S_16296	contig37	435898	437469
Synteny block 46	contig10	contig37	PG3S_06527	contig10	1582414	1586661	PG3S_16295	contig37	431246	435514
Synteny block 46	contig10	contig37	PG3S_06529	contig10	1590795	1593490	PG3S_16293	contig37	424279	427039
Synteny block 47	contig10	contig37	PG3S_06406	contig10	1131344	1131787	PG3S_16427	contig37	951772	958575
Synteny block 47	contig10	contig37	PG3S_06409	contig10	1138507	1139481	PG3S_16426	contig37	939445	949647
Synteny block 47	contig10	contig37	PG3S_06418	contig10	1174820	1176490	PG3S_16419	contig37	919590	921101
Synteny block 47	contig10	contig37	PG3S_06424	contig10	1197697	1200420	PG3S_16411	contig37	890965	892641
Synteny block 47	contig10	contig37	PG3S_06428	contig10	1208348	1208765	PG3S_16406	contig37	881239	881645
Synteny block 47	contig10	contig37	PG3S_06443	contig10	1251513	1251788	PG3S_16386	contig37	815364	816536
Synteny block 47	contig10	contig37	PG3S_06447	contig10	1257654	1259290	PG3S_16378	contig37	788011	789711
Synteny block 47	contig10	contig37	PG3S_06452	contig10	1269295	1271130	PG3S_16371	contig37	761723	764435
Synteny block 47	contig10	contig37	PG3S_06468	contig10	1356205	1357158	PG3S_16355	contig37	694803	695887
Synteny block 47	contig10	contig37	PG3S_06470	contig10	1360635	1362513	PG3S_16351	contig37	674594	680162
Synteny block 47	contig10	contig37	PG3S_06472	contig10	1365122	1366373	PG3S_16335	contig37	621701	622586
Synteny block 47	contig10	contig37	PG3S_06490	contig10	1421189	1437627	PG3S_16326	contig37	590010	591722
Synteny block 47	contig10	contig37	PG3S_06491	contig10	1427739	1429889	PG3S_16324	contig37	587078	588694
Synteny block 47	contig10	contig37	PG3S_06494	contig10	1444450	1446030	PG3S_16320	contig37	573660	577241
Synteny block 47	contig10	contig37	PG3S_06508	contig10	1497635	1499554	PG3S_16317	contig37	562002	566000
Synteny block 47	contig10	contig37	PG3S_06511	contig10	1516564	1519070	PG3S_16314	contig37	549705	552241
Synteny block 47	contig10	contig37	PG3S_06517	contig10	1543975	1545142	PG3S_16309	contig37	534713	535914
Synteny block 47	contig10	contig37	PG3S_06531	contig10	1598215	1600641	PG3S_16306	contig37	507440	510453
Synteny block 47	contig10	contig37	PG3S_06532	contig10	1605911	1612289	PG3S_16303	contig37	463235	502837
Synteny block 48	contig10	contig37	PG3S_06388	contig10	1019346	1019861	PG3S_16427	contig37	951772	958575
Synteny block 48	contig10	contig37	PG3S_06408	contig10	1136068	1137630	PG3S_16425	contig37	937844	939220
Synteny block 48	contig10	contig37	PG3S_06417	contig10	1172074	1173576	PG3S_16409	contig37	887691	889184
Synteny block 48	contig10	contig37	PG3S_06438	contig10	1230487	1233388	PG3S_16407	contig37	882149	885892
Synteny block 48	contig10	contig37	PG3S_06455	contig10	1280444	1281574	PG3S_16393	contig37	832897	834024
Synteny block 48	contig10	contig37	PG3S_06460	contig10	1329622	1331391	PG3S_16388	contig37	818820	820607
Synteny block 48	contig10	contig37	PG3S_06467	contig10	1354134	1355877	PG3S_16382	contig37	801255	802399
Synteny block 48	contig10	contig37	PG3S_06485	contig10	1408286	1409202	PG3S_16370	contig37	761598	762499
Synteny block 48	contig10	contig37	PG3S_06501	contig10	1474638	1478396	PG3S_16347	contig37	651105	651778
Synteny block 49	contig10	contig37	PG3S_06416	contig10	1170321	1171370	PG3S_16408	contig37	886138	887187
Synteny block 49	contig10	contig37	PG3S_06423	contig10	1193825	1197154	PG3S_16401	contig37	864709	868044
Synteny block 49	contig10	contig37	PG3S_06425	contig10	1203745	1204872	PG3S_16393	contig37	832897	834024
Synteny block 49	contig10	contig37	PG3S_06440	contig10	1237092	1239682	PG3S_16385	contig37	811286	813870
Synteny block 49	contig10	contig37	PG3S_06461	contig10	1333490	1335167	PG3S_16374	contig37	773197	775286
Synteny block 49	contig10	contig37	PG3S_06474	contig10	1367388	1371646	PG3S_16352	contig37	682741	684439
Synteny block 49	contig10	contig37	PG3S_06491	contig10	1427739	1429889	PG3S_16344	contig37	642978	646594
Synteny block 50	contig10	contig39	PG3S_06075	contig10	30896	32516	PG3S_16964	contig39	856158	857727
Synteny block 50	contig10	contig39	PG3S_06076	contig10	33963	34544	PG3S_16968	contig39	880298	880873
Synteny block 50	contig10	contig39	PG3S_06077	contig10	34924	40222	PG3S_16969	contig39	881267	886598
Synteny block 50	contig10	contig39	PG3S_06079	contig10	45001	46618	PG3S_16971	contig39	889593	891187
Synteny block 50	contig10	contig39	PG3S_06080	contig10	47014	50142	PG3S_16972	contig39	891710	894713
Synteny block 50	contig10	contig39	PG3S_06081	contig10	50127	51847	PG3S_16973	contig39	894703	896366
Synteny block 50	contig10	contig39	PG3S_06082	contig10	52668	55295	PG3S_16974	contig39	897211	898166
Synteny block 50	contig10	contig39	PG3S_06084	contig10	56407	57432	PG3S_16975	contig39	898417	899445
Synteny block 50	contig10	contig39	PG3S_06085	contig10	57095	59762	PG3S_16977	contig39	900729	904238
Synteny block 50	contig10	contig39	PG3S_06086	contig10	63622	67188	PG3S_16979	contig39	908222	911782
Synteny block 50	contig10	contig39	PG3S_06088	contig10	73455	74254	PG3S_16981	contig39	919140	919962
Synteny block 50	contig10	contig39	PG3S_06093	contig10	88144	88869	PG3S_16982	contig39	921441	922166
Synteny block 50	contig10	contig39	PG3S_06094	contig10	89182	94530	PG3S_16983	contig39	922480	927844
Synteny block 50	contig10	contig39	PG3S_06096	contig10	100036	101135	PG3S_16985	contig39	932614	933582
Synteny block 50	contig10	contig39	PG3S_06106	contig10	118912	119922	PG3S_16990	contig39	943788	944296
Synteny block 51	contig100	contig74	PG3S_26630	contig100	390	2011	PG3S_23778	contig74	10866	15266
Synteny block 51	contig100	contig74	PG3S_26632	contig100	5086	6327	PG3S_23779	contig74	18036	19277
Synteny block 51	contig100	contig74	PG3S_26633	contig100	9748	16131	PG3S_23780	contig74	19992	22391
Synteny block 51	contig100	contig74	PG3S_26634	contig100	17546	19360	PG3S_23783	contig74	38784	40544
Synteny block 51	contig100	contig74	PG3S_26635	contig100	23917	24966	PG3S_23784	contig74	46364	47434
Synteny block 51	contig100	contig74	PG3S_26637	contig100	29468	32127	PG3S_23788	contig74	62113	64784
Synteny block 51	contig100	contig74	PG3S_26638	contig100	30526	32400	PG3S_23789	contig74	63183	65066
Synteny block 51	contig100	contig74	PG3S_26639	contig100	33078	33839	PG3S_23790	contig74	65708	66469
Synteny block 51	contig100	contig74	PG3S_26640	contig100	33905	34740	PG3S_23791	contig74	66535	67384
Synteny block 51	contig100	contig74	PG3S_26641	contig100	34773	35852	PG3S_23792	contig74	67233	68562
Synteny block 51	contig100	contig74	PG3S_26642	contig100	35997	38340	PG3S_23793	contig74	68694	71139
Synteny block 51	contig100	contig74	PG3S_26643	contig100	38576	39291	PG3S_23794	contig74	71158	72007
Synteny block 51	contig100	contig74	PG3S_26644	contig100	39993	41750	PG3S_23795	contig74	72672	74424
Synteny block 51	contig100	contig74	PG3S_26645	contig100	42431	44509	PG3S_23796	contig74	74881	76980
Synteny block 51	contig100	contig74	PG3S_26646	contig100	45092	47302	PG3S_23797	contig74	77614	79794
Synteny block 51	contig100	contig74	PG3S_26649	contig100	62200	63600	PG3S_23800	contig74	102344	102781
Synteny block 51	contig100	contig74	PG3S_26654	contig100	71877	74424	PG3S_23804	contig74	111355	114010
Synteny block 51	contig100	contig74	PG3S_26658	contig100	83054	84454	PG3S_23809	contig74	121736	123097
Synteny block 51	contig100	contig74	PG3S_26659	contig100	84914	87094	PG3S_23811	contig74	125164	127344
Synteny block 51	contig100	contig74	PG3S_26665	contig100	116296	119702	PG3S_23823	contig74	171785	175120
Synteny block 51	contig100	contig74	PG3S_26666	contig100	124883	126268	PG3S_23825	contig74	179252	180655
Synteny block 51	contig100	contig74	PG3S_26667	contig100	126504	127397	PG3S_23827	contig74	181219	182472
Synteny block 51	contig100	contig74	PG3S_26669	contig100	129224	130782	PG3S_23828	contig74	183833	185420
Synteny block 51	contig100	contig74	PG3S_26670	contig100	131049	132965	PG3S_23838	contig74	210755	212662
Synteny block 51	contig100	contig74	PG3S_26672	contig100	142423	144264	PG3S_23839	contig74	214705	219345
Synteny block 51	contig100	contig74	PG3S_26674	contig100	150723	151707	PG3S_23840	contig74	224526	225503
Synteny block 51	contig100	contig74	PG3S_26675	contig100	151981	154991	PG3S_23841	contig74	226484	229526
Synteny block 51	contig100	contig74	PG3S_26676	contig100	155934	158057	PG3S_23842	contig74	230602	232717
Synteny block 51	contig100	contig74	PG3S_26677	contig100	158220	158554	PG3S_23843	contig74	232874	233206
Synteny block 51	contig100	contig74	PG3S_26678	contig100	158849	160107	PG3S_23844	contig74	233475	234540
Synteny block 51	contig100	contig74	PG3S_26679	contig100	160729	162893	PG3S_23845	contig74	235144	237463
Synteny block 51	contig100	contig74	PG3S_26682	contig100	189896	191915	PG3S_23847	contig74	246547	248589
Synteny block 51	contig100	contig74	PG3S_26683	contig100	192150	193017	PG3S_23848	contig74	248838	249689
Synteny block 51	contig100	contig74	PG3S_26684	contig100	193883	195776	PG3S_23849	contig74	250560	252463
Synteny block 51	contig100	contig74	PG3S_26685	contig100	196041	197803	PG3S_23850	contig74	252719	254500
Synteny block 51	contig100	contig74	PG3S_26686	contig100	198010	198572	PG3S_23851	contig74	254657	255207
Synteny block 51	contig100	contig74	PG3S_26687	contig100	198741	200126	PG3S_23852	contig74	255367	256770
Synteny block 51	contig100	contig74	PG3S_26691	contig100	206068	207888	PG3S_23854	contig74	263919	265865
Synteny block 51	contig100	contig74	PG3S_26692	contig100	208080	209705	PG3S_23855	contig74	266053	267684
Synteny block 51	contig100	contig74	PG3S_26694	contig100	212593	213531	PG3S_23857	contig74	270665	271328
Synteny block 51	contig100	contig74	PG3S_26696	contig100	215002	216717	PG3S_23861	contig74	277831	280515
Synteny block 51	contig100	contig74	PG3S_26700	contig100	236680	238410	PG3S_23878	contig74	361388	363161
Synteny block 51	contig100	contig74	PG3S_26702	contig100	240502	243156	PG3S_23880	contig74	365228	367864
Synteny block 52	contig100	contig74	PG3S_26646	contig100	45092	47302	PG3S_23811	contig74	125164	127344
Synteny block 52	contig100	contig74	PG3S_26655	contig100	74843	76615	PG3S_23827	contig74	181219	182472
Synteny block 52	contig100	contig74	PG3S_26656	contig100	76742	77830	PG3S_23828	contig74	183833	185420
Synteny block 52	contig100	contig74	PG3S_26658	contig100	83054	84454	PG3S_23840	contig74	224526	225503
Synteny block 52	contig100	contig74	PG3S_26666	contig100	124883	126268	PG3S_23852	contig74	255367	256770
Synteny block 52	contig100	contig74	PG3S_26671	contig100	133454	139350	PG3S_23854	contig74	263919	265865
Synteny block 52	contig100	contig74	PG3S_26672	contig100	142423	144264	PG3S_23856	contig74	268143	269522
Synteny block 52	contig100	contig74	PG3S_26691	contig100	206068	207888	PG3S_23860	contig74	274389	276274
Synteny block 52	contig100	contig74	PG3S_26695	contig100	214321	214842	PG3S_23862	contig74	281055	283933
Synteny block 52	contig100	contig74	PG3S_26699	contig100	233260	235428	PG3S_23882	contig74	370395	372558
Synteny block 53	contig100	contig74	PG3S_26657	contig100	80680	82794	PG3S_23796	contig74	74881	76980
Synteny block 53	contig100	contig74	PG3S_26659	contig100	84914	87094	PG3S_23797	contig74	77614	79794
Synteny block 53	contig100	contig74	PG3S_26667	contig100	126504	127397	PG3S_23803	contig74	109174	110944
Synteny block 53	contig100	contig74	PG3S_26674	contig100	150723	151707	PG3S_23810	contig74	123385	124731
Synteny block 53	contig100	contig74	PG3S_26677	contig100	158220	158554	PG3S_23826	contig74	180815	181146
Synteny block 53	contig100	contig74	PG3S_26686	contig100	198010	198572	PG3S_23843	contig74	232874	233206
Synteny block 53	contig100	contig74	PG3S_26693	contig100	210169	211542	PG3S_23852	contig74	255367	256770
Synteny block 53	contig100	contig74	PG3S_26696	contig100	215002	216717	PG3S_23853	contig74	259678	262362
Synteny block 54	contig100	contig74	PG3S_26649	contig100	62200	63600	PG3S_23809	contig74	121736	123097
Synteny block 54	contig100	contig74	PG3S_26651	contig100	65370	68983	PG3S_23808	contig74	117879	121596
Synteny block 54	contig100	contig74	PG3S_26652	contig100	68863	69480	PG3S_23805	contig74	114275	114707
Synteny block 54	contig100	contig74	PG3S_26655	contig100	74843	76615	PG3S_23803	contig74	109174	110944
Synteny block 54	contig100	contig74	PG3S_26656	contig100	76742	77830	PG3S_23802	contig74	107936	109042
Synteny block 54	contig100	contig74	PG3S_26658	contig100	83054	84454	PG3S_23800	contig74	102344	102781
Synteny block 54	contig100	contig74	PG3S_26676	contig100	155934	158057	PG3S_23797	contig74	77614	79794
Synteny block 55	contig101	contig57	PG3S_26791	contig101	277703	280896	PG3S_21029	contig57	1	2830
Synteny block 55	contig101	contig57	PG3S_26792	contig101	281094	281972	PG3S_21030	contig57	3658	4451
Synteny block 55	contig101	contig57	PG3S_26793	contig101	282136	284879	PG3S_21031	contig57	4184	7095
Synteny block 55	contig101	contig57	PG3S_26794	contig101	286119	288084	PG3S_21032	contig57	7936	12084
Synteny block 55	contig101	contig57	PG3S_26796	contig101	290586	291044	PG3S_21033	contig57	12650	14674
Synteny block 55	contig101	contig57	PG3S_26798	contig101	293353	295278	PG3S_21034	contig57	15608	17696
Synteny block 56	contig102	contig119	PG3S_26888	contig102	262416	263984	PG3S_28187	contig119	243385	244882
Synteny block 56	contig102	contig119	PG3S_26889	contig102	264294	265651	PG3S_28186	contig119	241749	243080
Synteny block 56	contig102	contig119	PG3S_26890	contig102	266002	270793	PG3S_28185	contig119	237129	241333
Synteny block 56	contig102	contig119	PG3S_26891	contig102	271359	272981	PG3S_28184	contig119	235208	236304
Synteny block 56	contig102	contig119	PG3S_26892	contig102	273073	275585	PG3S_28183	contig119	232236	234976
Synteny block 56	contig102	contig119	PG3S_26893	contig102	276027	277329	PG3S_28182	contig119	230504	231800
Synteny block 56	contig102	contig119	PG3S_26894	contig102	277496	281482	PG3S_28181	contig119	226340	230125
Synteny block 56	contig102	contig119	PG3S_26895	contig102	279180	287734	PG3S_28180	contig119	220091	228644
Synteny block 56	contig102	contig119	PG3S_26896	contig102	287880	290493	PG3S_28179	contig119	216197	219945
Synteny block 56	contig102	contig119	PG3S_26898	contig102	291820	293772	PG3S_28178	contig119	214051	216000
Synteny block 57	contig102	contig3	PG3S_26799	contig102	3550	7086	PG3S_02420	contig3	1226608	1230513
Synteny block 57	contig102	contig3	PG3S_26800	contig102	5887	7592	PG3S_02419	contig3	1226510	1228202
Synteny block 57	contig102	contig3	PG3S_26801	contig102	7663	9189	PG3S_02418	contig3	1224920	1226429
Synteny block 57	contig102	contig3	PG3S_26805	contig102	11472	13130	PG3S_02416	contig3	1221005	1222660
Synteny block 57	contig102	contig3	PG3S_26815	contig102	38698	40611	PG3S_02414	contig3	1216047	1217906
Synteny block 57	contig102	contig3	PG3S_26817	contig102	41739	42902	PG3S_02409	contig3	1209315	1210550
Synteny block 57	contig102	contig3	PG3S_26818	contig102	46269	48188	PG3S_02405	contig3	1204229	1206148
Synteny block 57	contig102	contig3	PG3S_26819	contig102	48486	49472	PG3S_02404	contig3	1202930	1206161
Synteny block 57	contig102	contig3	PG3S_26821	contig102	59246	63717	PG3S_02402	contig3	1194536	1199022
Synteny block 57	contig102	contig3	PG3S_26823	contig102	63784	67450	PG3S_02401	contig3	1190797	1194471
Synteny block 57	contig102	contig3	PG3S_26824	contig102	66744	68301	PG3S_02400	contig3	1189948	1191502
Synteny block 57	contig102	contig3	PG3S_26825	contig102	68539	69975	PG3S_02399	contig3	1188252	1189685
Synteny block 57	contig102	contig3	PG3S_26826	contig102	70380	71991	PG3S_02398	contig3	1186241	1188075
Synteny block 57	contig102	contig3	PG3S_26827	contig102	72950	75222	PG3S_02397	contig3	1183225	1185418
Synteny block 57	contig102	contig3	PG3S_26828	contig102	75526	77401	PG3S_02396	contig3	1181029	1182922
Synteny block 57	contig102	contig3	PG3S_26829	contig102	77687	79973	PG3S_02395	contig3	1178463	1180722
Synteny block 57	contig102	contig3	PG3S_26830	contig102	80159	85036	PG3S_02394	contig3	1173575	1178332
Synteny block 57	contig102	contig3	PG3S_26831	contig102	85943	88796	PG3S_02393	contig3	1169624	1172483
Synteny block 57	contig102	contig3	PG3S_26832	contig102	89080	93489	PG3S_02392	contig3	1165650	1169356
Synteny block 57	contig102	contig3	PG3S_26833	contig102	92790	93698	PG3S_02391	contig3	1164677	1165582
Synteny block 57	contig102	contig3	PG3S_26834	contig102	95558	97622	PG3S_02390	contig3	1160725	1162806
Synteny block 57	contig102	contig3	PG3S_26841	contig102	114539	115086	PG3S_02389	contig3	1156468	1158460
Synteny block 57	contig102	contig3	PG3S_26845	contig102	126125	129709	PG3S_02387	contig3	1147151	1150738
Synteny block 57	contig102	contig3	PG3S_26846	contig102	129820	131161	PG3S_02386	contig3	1145696	1147028
Synteny block 57	contig102	contig3	PG3S_26847	contig102	131597	135078	PG3S_02385	contig3	1141698	1145195
Synteny block 57	contig102	contig3	PG3S_26850	contig102	142013	143842	PG3S_02383	contig3	1133316	1135148
Synteny block 57	contig102	contig3	PG3S_26851	contig102	145649	146432	PG3S_02382	contig3	1129429	1130433
Synteny block 57	contig102	contig3	PG3S_26854	contig102	152149	153245	PG3S_02379	contig3	1120753	1122004
Synteny block 57	contig102	contig3	PG3S_26856	contig102	157579	160248	PG3S_02377	contig3	1117438	1120097
Synteny block 57	contig102	contig3	PG3S_26857	contig102	159963	161088	PG3S_02376	contig3	1116612	1117729
Synteny block 57	contig102	contig3	PG3S_26859	contig102	169056	169691	PG3S_02374	contig3	1106485	1107544
Synteny block 57	contig102	contig3	PG3S_26860	contig102	169778	172291	PG3S_02373	contig3	1103898	1106398
Synteny block 57	contig102	contig3	PG3S_26861	contig102	173978	177767	PG3S_02371	contig3	1099433	1101190
Synteny block 57	contig102	contig3	PG3S_26862	contig102	178296	182298	PG3S_02370	contig3	1093934	1097961
Synteny block 57	contig102	contig3	PG3S_26863	contig102	182618	186055	PG3S_02369	contig3	1090245	1093641
Synteny block 57	contig102	contig3	PG3S_26864	contig102	189422	192393	PG3S_02368	contig3	1086267	1089231
Synteny block 57	contig102	contig3	PG3S_26865	contig102	193197	200258	PG3S_02367	contig3	1077804	1084871
Synteny block 57	contig102	contig3	PG3S_26866	contig102	200686	201608	PG3S_02366	contig3	1076438	1077373
Synteny block 57	contig102	contig3	PG3S_26867	contig102	201932	203969	PG3S_02365	contig3	1074205	1076120
Synteny block 57	contig102	contig3	PG3S_26868	contig102	204177	205247	PG3S_02364	contig3	1072825	1073895
Synteny block 57	contig102	contig3	PG3S_26869	contig102	205486	209416	PG3S_02363	contig3	1068728	1072596
Synteny block 57	contig102	contig3	PG3S_26870	contig102	210624	213737	PG3S_02362	contig3	1064061	1067150
Synteny block 57	contig102	contig3	PG3S_26871	contig102	214185	217847	PG3S_02361	contig3	1059909	1063583
Synteny block 57	contig102	contig3	PG3S_26872	contig102	218102	220540	PG3S_02360	contig3	1057217	1059637
Synteny block 57	contig102	contig3	PG3S_26873	contig102	220659	222004	PG3S_02359	contig3	1055716	1057096
Synteny block 57	contig102	contig3	PG3S_26874	contig102	222302	224095	PG3S_02358	contig3	1051696	1055455
Synteny block 57	contig102	contig3	PG3S_26876	contig102	226148	226972	PG3S_02357	contig3	1048753	1051650
Synteny block 57	contig102	contig3	PG3S_26879	contig102	233187	234425	PG3S_02354	contig3	1040324	1041634
Synteny block 57	contig102	contig3	PG3S_26883	contig102	246926	248335	PG3S_02351	contig3	1028767	1030575
Synteny block 57	contig102	contig3	PG3S_26885	contig102	251600	252283	PG3S_02350	contig3	1024884	1025564
Synteny block 57	contig102	contig3	PG3S_26886	contig102	252517	255154	PG3S_02348	contig3	1022008	1024660
Synteny block 57	contig102	contig3	PG3S_26887	contig102	260162	261099	PG3S_02347	contig3	1016021	1021828
Synteny block 57	contig102	contig3	PG3S_26888	contig102	262416	263984	PG3S_02346	contig3	1013180	1014745
Synteny block 57	contig102	contig3	PG3S_26889	contig102	264294	265651	PG3S_02345	contig3	1011521	1012867
Synteny block 57	contig102	contig3	PG3S_26890	contig102	266002	270793	PG3S_02344	contig3	1006619	1011232
Synteny block 57	contig102	contig3	PG3S_26891	contig102	271359	272981	PG3S_02343	contig3	1004702	1005965
Synteny block 57	contig102	contig3	PG3S_26892	contig102	273073	275585	PG3S_02342	contig3	1001796	1004294
Synteny block 57	contig102	contig3	PG3S_26893	contig102	276027	277329	PG3S_02341	contig3	1000105	1001390
Synteny block 57	contig102	contig3	PG3S_26895	contig102	279180	287734	PG3S_02339	contig3	989555	998102
Synteny block 57	contig102	contig3	PG3S_26896	contig102	287880	290493	PG3S_02338	contig3	985692	989456
Synteny block 57	contig102	contig3	PG3S_26898	contig102	291820	293772	PG3S_02333	contig3	962524	967002
Synteny block 58	contig102	contig3	PG3S_26804	contig102	11430	15216	PG3S_02415	contig3	1218935	1220884
Synteny block 58	contig102	contig3	PG3S_26816	contig102	41448	45876	PG3S_02408	contig3	1206344	1210759
Synteny block 58	contig102	contig3	PG3S_26822	contig102	59447	60874	PG3S_02403	contig3	1197372	1198802
Synteny block 58	contig102	contig3	PG3S_26848	contig102	135283	137556	PG3S_02381	contig3	1127237	1138892
Synteny block 58	contig102	contig3	PG3S_26853	contig102	149969	153609	PG3S_02378	contig3	1120526	1124128
Synteny block 58	contig102	contig3	PG3S_26878	contig102	230149	232235	PG3S_02353	contig3	1037393	1039469
Synteny block 58	contig102	contig3	PG3S_26884	contig102	248792	252399	PG3S_02349	contig3	1024786	1028331
Synteny block 59	contig103	contig68	PG3S_26900	contig103	17560	19194	PG3S_22961	contig68	24960	26599
Synteny block 59	contig103	contig68	PG3S_26901	contig103	19202	22199	PG3S_22962	contig68	26952	29619
Synteny block 59	contig103	contig68	PG3S_26902	contig103	23268	26111	PG3S_22963	contig68	30706	33531
Synteny block 59	contig103	contig68	PG3S_26903	contig103	30797	31729	PG3S_22964	contig68	38009	38926
Synteny block 59	contig103	contig68	PG3S_26905	contig103	39268	40055	PG3S_22966	contig68	48333	50006
Synteny block 59	contig103	contig68	PG3S_26908	contig103	50669	52351	PG3S_22967	contig68	50474	52137
Synteny block 59	contig103	contig68	PG3S_26909	contig103	53026	55365	PG3S_22968	contig68	52812	55151
Synteny block 59	contig103	contig68	PG3S_26910	contig103	56255	57629	PG3S_22969	contig68	56023	57458
Synteny block 59	contig103	contig68	PG3S_26911	contig103	57785	59074	PG3S_22970	contig68	57671	58949
Synteny block 59	contig103	contig68	PG3S_26912	contig103	59029	60163	PG3S_22971	contig68	58904	60042
Synteny block 59	contig103	contig68	PG3S_26913	contig103	60732	66659	PG3S_22972	contig68	60559	66548
Synteny block 59	contig103	contig68	PG3S_26914	contig103	66801	72931	PG3S_22973	contig68	66680	72761
Synteny block 59	contig103	contig68	PG3S_26915	contig103	73206	74339	PG3S_22975	contig68	76822	78402
Synteny block 59	contig103	contig68	PG3S_26917	contig103	74984	75829	PG3S_22976	contig68	78551	79408
Synteny block 59	contig103	contig68	PG3S_26918	contig103	76513	77298	PG3S_22977	contig68	80002	80772
Synteny block 59	contig103	contig68	PG3S_26921	contig103	83470	85499	PG3S_22980	contig68	86173	88452
Synteny block 59	contig103	contig68	PG3S_26922	contig103	85852	86925	PG3S_22981	contig68	88550	89599
Synteny block 59	contig103	contig68	PG3S_26928	contig103	107207	110161	PG3S_22982	contig68	97649	100603
Synteny block 59	contig103	contig68	PG3S_26929	contig103	111971	120518	PG3S_22983	contig68	102413	110930
Synteny block 59	contig103	contig68	PG3S_26930	contig103	120701	122512	PG3S_22984	contig68	111105	112936
Synteny block 59	contig103	contig68	PG3S_26931	contig103	122749	124469	PG3S_22985	contig68	113204	114904
Synteny block 59	contig103	contig68	PG3S_26932	contig103	126914	128599	PG3S_22988	contig68	125710	127510
Synteny block 59	contig103	contig68	PG3S_26933	contig103	128844	130167	PG3S_22989	contig68	127640	128971
Synteny block 59	contig103	contig68	PG3S_26934	contig103	130764	131721	PG3S_22990	contig68	129345	130254
Synteny block 59	contig103	contig68	PG3S_26935	contig103	131970	132986	PG3S_22991	contig68	130506	131507
Synteny block 59	contig103	contig68	PG3S_26936	contig103	133044	134124	PG3S_22992	contig68	131563	132632
Synteny block 59	contig103	contig68	PG3S_26937	contig103	134524	135694	PG3S_22993	contig68	132772	133339
Synteny block 59	contig103	contig68	PG3S_26938	contig103	136521	137693	PG3S_22994	contig68	135806	137101
Synteny block 59	contig103	contig68	PG3S_26939	contig103	138341	145359	PG3S_22996	contig68	139853	146801
Synteny block 59	contig103	contig68	PG3S_26940	contig103	138450	139937	PG3S_22997	contig68	139949	141433
Synteny block 59	contig103	contig68	PG3S_26941	contig103	145486	148106	PG3S_22998	contig68	146923	148503
Synteny block 59	contig103	contig68	PG3S_26942	contig103	148949	149392	PG3S_22999	contig68	149702	151202
Synteny block 59	contig103	contig68	PG3S_26944	contig103	150839	153636	PG3S_23000	contig68	151525	154224
Synteny block 59	contig103	contig68	PG3S_26945	contig103	154475	156589	PG3S_23001	contig68	155183	157324
Synteny block 59	contig103	contig68	PG3S_26946	contig103	156703	157889	PG3S_23002	contig68	157463	158596
Synteny block 59	contig103	contig68	PG3S_26947	contig103	158283	159256	PG3S_23003	contig68	159171	159950
Synteny block 59	contig103	contig68	PG3S_26948	contig103	159951	160918	PG3S_23004	contig68	159986	161128
Synteny block 59	contig103	contig68	PG3S_26950	contig103	162584	163932	PG3S_23005	contig68	161639	162664
Synteny block 59	contig103	contig68	PG3S_26952	contig103	166864	167523	PG3S_23008	contig68	166978	167637
Synteny block 59	contig103	contig68	PG3S_26953	contig103	172323	172674	PG3S_23009	contig68	172484	172828
Synteny block 59	contig103	contig68	PG3S_26954	contig103	172787	181905	PG3S_23010	contig68	172919	176427
Synteny block 59	contig103	contig68	PG3S_26956	contig103	182400	183728	PG3S_23011	contig68	176898	178208
Synteny block 59	contig103	contig68	PG3S_26957	contig103	188022	188636	PG3S_23013	contig68	182372	182986
Synteny block 59	contig103	contig68	PG3S_26958	contig103	189576	192064	PG3S_23014	contig68	183917	186401
Synteny block 59	contig103	contig68	PG3S_26959	contig103	192181	193192	PG3S_23015	contig68	186525	187521
Synteny block 59	contig103	contig68	PG3S_26960	contig103	193334	194812	PG3S_23016	contig68	187655	189124
Synteny block 59	contig103	contig68	PG3S_26961	contig103	194892	197049	PG3S_23017	contig68	189187	191305
Synteny block 59	contig103	contig68	PG3S_26962	contig103	197320	197892	PG3S_23018	contig68	191519	192093
Synteny block 59	contig103	contig68	PG3S_26963	contig103	197996	199000	PG3S_23019	contig68	192181	193191
Synteny block 59	contig103	contig68	PG3S_26964	contig103	200038	201104	PG3S_23020	contig68	194244	195320
Synteny block 59	contig103	contig68	PG3S_26965	contig103	201076	201987	PG3S_23021	contig68	195292	196198
Synteny block 59	contig103	contig68	PG3S_26966	contig103	202078	202989	PG3S_23022	contig68	196287	197189
Synteny block 59	contig103	contig68	PG3S_26967	contig103	202937	204244	PG3S_23023	contig68	197137	198422
Synteny block 59	contig103	contig68	PG3S_26968	contig103	204724	205851	PG3S_23024	contig68	199190	199942
Synteny block 59	contig103	contig68	PG3S_26969	contig103	206004	207738	PG3S_23025	contig68	200092	201701
Synteny block 59	contig103	contig68	PG3S_26970	contig103	213702	214871	PG3S_23026	contig68	205731	207461
Synteny block 59	contig103	contig68	PG3S_26972	contig103	215602	216472	PG3S_23027	contig68	207618	208460
Synteny block 59	contig103	contig68	PG3S_26974	contig103	217626	218921	PG3S_23031	contig68	213319	216968
Synteny block 59	contig103	contig68	PG3S_26978	contig103	224630	225265	PG3S_23032	contig68	216205	216843
Synteny block 59	contig103	contig68	PG3S_26979	contig103	225559	227142	PG3S_23033	contig68	217125	218720
Synteny block 59	contig103	contig68	PG3S_26980	contig103	227872	228784	PG3S_23034	contig68	219389	220290
Synteny block 59	contig103	contig68	PG3S_26981	contig103	229825	230886	PG3S_23035	contig68	221168	222223
Synteny block 59	contig103	contig68	PG3S_26982	contig103	231172	236205	PG3S_23036	contig68	222448	237696
Synteny block 59	contig103	contig68	PG3S_26986	contig103	249826	251202	PG3S_23039	contig68	248330	249745
Synteny block 59	contig103	contig68	PG3S_26987	contig103	252903	256693	PG3S_23040	contig68	251489	258139
Synteny block 59	contig103	contig68	PG3S_26988	contig103	256450	257098	PG3S_23041	contig68	255895	256523
Synteny block 59	contig103	contig68	PG3S_26990	contig103	258857	263584	PG3S_23042	contig68	258094	260850
Synteny block 59	contig103	contig68	PG3S_26992	contig103	264367	270298	PG3S_23045	contig68	263194	276664
Synteny block 59	contig103	contig68	PG3S_26994	contig103	272120	274216	PG3S_23046	contig68	271601	273697
Synteny block 60	contig104	contig112	PG3S_27000	contig104	2893	5142	PG3S_27640	contig112	128704	137924
Synteny block 60	contig104	contig112	PG3S_27002	contig104	8072	11467	PG3S_27639	contig112	121281	124966
Synteny block 60	contig104	contig112	PG3S_27008	contig104	43826	48655	PG3S_27637	contig112	106669	111489
Synteny block 60	contig104	contig112	PG3S_27009	contig104	48925	50337	PG3S_27636	contig112	104937	106355
Synteny block 60	contig104	contig112	PG3S_27011	contig104	59138	61348	PG3S_27634	contig112	97199	99371
Synteny block 60	contig104	contig112	PG3S_27012	contig104	62332	63822	PG3S_27633	contig112	94764	96278
Synteny block 60	contig104	contig112	PG3S_27015	contig104	68404	69752	PG3S_27629	contig112	84774	86120
Synteny block 60	contig104	contig112	PG3S_27018	contig104	76866	78778	PG3S_27625	contig112	74363	76175
Synteny block 60	contig104	contig112	PG3S_27019	contig104	79804	85133	PG3S_27623	contig112	65184	70471
Synteny block 60	contig104	contig112	PG3S_27021	contig104	89382	91160	PG3S_27620	contig112	58270	60048
Synteny block 60	contig104	contig112	PG3S_27022	contig104	91615	92556	PG3S_27619	contig112	56892	57833
Synteny block 60	contig104	contig112	PG3S_27024	contig104	96176	97990	PG3S_27617	contig112	49259	53305
Synteny block 60	contig104	contig112	PG3S_27026	contig104	100144	102003	PG3S_27616	contig112	47350	49356
Synteny block 60	contig104	contig112	PG3S_27027	contig104	102557	106647	PG3S_27615	contig112	45576	46859
Synteny block 60	contig104	contig112	PG3S_27028	contig104	103976	105729	PG3S_27614	contig112	43679	45478
Synteny block 60	contig104	contig112	PG3S_27029	contig104	109462	111472	PG3S_27612	contig112	38015	40016
Synteny block 60	contig104	contig112	PG3S_27031	contig104	113625	115121	PG3S_27610	contig112	34809	36305
Synteny block 60	contig104	contig112	PG3S_27032	contig104	115445	116225	PG3S_27609	contig112	33721	34272
Synteny block 60	contig104	contig112	PG3S_27033	contig104	116576	117316	PG3S_27608	contig112	32664	33404
Synteny block 60	contig104	contig112	PG3S_27037	contig104	129464	130864	PG3S_27601	contig112	6884	8284
Synteny block 60	contig104	contig112	PG3S_27038	contig104	131396	132929	PG3S_27600	contig112	4772	5398
Synteny block 60	contig104	contig112	PG3S_27039	contig104	133477	135294	PG3S_27599	contig112	2354	4201
Synteny block 60	contig104	contig112	PG3S_27040	contig104	136426	138423	PG3S_27598	contig112	2	934
Synteny block 61	contig104	contig112	PG3S_27006	contig104	26466	29424	PG3S_27635	contig112	99567	101491
Synteny block 61	contig104	contig112	PG3S_27014	contig104	66766	68010	PG3S_27628	contig112	83150	84403
Synteny block 61	contig104	contig112	PG3S_27017	contig104	73267	76777	PG3S_27624	contig112	70900	74133
Synteny block 61	contig104	contig112	PG3S_27020	contig104	87004	88344	PG3S_27618	contig112	54962	56293
Synteny block 61	contig104	contig112	PG3S_27027	contig104	102557	106647	PG3S_27607	contig112	30674	31804
Synteny block 61	contig104	contig112	PG3S_27030	contig104	111752	112987	PG3S_27602	contig112	9069	10469
Synteny block 62	contig104	contig145	PG3S_27040	contig104	136426	138423	PG3S_29510	contig145	6233	8086
Synteny block 62	contig104	contig145	PG3S_27046	contig104	159824	162910	PG3S_29512	contig145	11607	14924
Synteny block 62	contig104	contig145	PG3S_27047	contig104	163262	167811	PG3S_29513	contig145	15227	17594
Synteny block 62	contig104	contig145	PG3S_27064	contig104	240741	245400	PG3S_29522	contig145	56832	59968
Synteny block 62	contig104	contig145	PG3S_27066	contig104	250130	252175	PG3S_29525	contig145	69369	71429
Synteny block 62	contig104	contig145	PG3S_27067	contig104	252142	253512	PG3S_29526	contig145	71548	72472
Synteny block 62	contig104	contig145	PG3S_27068	contig104	255273	255722	PG3S_29527	contig145	74052	75526
Synteny block 62	contig104	contig145	PG3S_27070	contig104	257093	259904	PG3S_29528	contig145	75921	80261
Synteny block 62	contig104	contig145	PG3S_27072	contig104	260606	264684	PG3S_29529	contig145	80413	84538
Synteny block 62	contig104	contig145	PG3S_27076	contig104	272889	274238	PG3S_29531	contig145	89305	90660
Synteny block 62	contig104	contig145	PG3S_27078	contig104	277501	278784	PG3S_29532	contig145	91081	92367
Synteny block 63	contig104	contig145	PG3S_27016	contig104	70947	72437	PG3S_29541	contig145	127996	129916
Synteny block 63	contig104	contig145	PG3S_27022	contig104	91615	92556	PG3S_29531	contig145	89305	90660
Synteny block 63	contig104	contig145	PG3S_27046	contig104	159824	162910	PG3S_29524	contig145	65433	68729
Synteny block 63	contig104	contig145	PG3S_27047	contig104	163262	167811	PG3S_29522	contig145	56832	59968
Synteny block 63	contig104	contig145	PG3S_27055	contig104	198093	202166	PG3S_29512	contig145	11607	14924
Synteny block 63	contig104	contig145	PG3S_27058	contig104	208481	210544	PG3S_29510	contig145	6233	8086
Synteny block 63	contig104	contig145	PG3S_27059	contig104	211272	211532	PG3S_29509	contig145	4832	5092
Synteny block 64	contig104	contig178	PG3S_27040	contig104	136426	138423	PG3S_30528	contig178	1651	3651
Synteny block 64	contig104	contig178	PG3S_27042	contig104	149641	151262	PG3S_30529	contig178	8499	9896
Synteny block 64	contig104	contig178	PG3S_27044	contig104	154235	156636	PG3S_30531	contig178	12905	15223
Synteny block 64	contig104	contig178	PG3S_27045	contig104	156738	157838	PG3S_30532	contig178	15328	16428
Synteny block 64	contig104	contig178	PG3S_27047	contig104	163262	167811	PG3S_30534	contig178	18300	18602
Synteny block 64	contig104	contig178	PG3S_27055	contig104	198093	202166	PG3S_30543	contig178	48241	52965
Synteny block 64	contig104	contig178	PG3S_27057	contig104	206332	208161	PG3S_30544	contig178	53978	56176
Synteny block 64	contig104	contig178	PG3S_27058	contig104	208481	210544	PG3S_30546	contig178	57684	59747
Synteny block 65	contig105	contig39	PG3S_27083	contig105	178	6786	PG3S_16712	contig39	2683	5015
Synteny block 65	contig105	contig39	PG3S_27084	contig105	7523	8745	PG3S_16713	contig39	5752	6994
Synteny block 65	contig105	contig39	PG3S_27085	contig105	17909	22235	PG3S_16715	contig39	11357	15763
Synteny block 65	contig105	contig39	PG3S_27086	contig105	18175	19710	PG3S_16716	contig39	11622	13187
Synteny block 65	contig105	contig39	PG3S_27087	contig105	22474	24635	PG3S_16717	contig39	16048	18252
Synteny block 65	contig105	contig39	PG3S_27088	contig105	24824	25234	PG3S_16718	contig39	18494	18784
Synteny block 65	contig105	contig39	PG3S_27089	contig105	26134	27482	PG3S_16719	contig39	19732	19953
Synteny block 65	contig105	contig39	PG3S_27090	contig105	27717	29021	PG3S_16720	contig39	19956	21032
Synteny block 65	contig105	contig39	PG3S_27100	contig105	65112	66416	PG3S_16721	contig39	21328	22632
Synteny block 65	contig105	contig39	PG3S_27102	contig105	68899	70143	PG3S_16726	contig39	35651	36727
Synteny block 65	contig105	contig39	PG3S_27103	contig105	77006	78671	PG3S_16730	contig39	44296	46557
Synteny block 65	contig105	contig39	PG3S_27104	contig105	78638	82249	PG3S_16731	contig39	45726	47380
Synteny block 65	contig105	contig39	PG3S_27109	contig105	95947	97697	PG3S_16732	contig39	47582	49479
Synteny block 65	contig105	contig39	PG3S_27110	contig105	112717	114759	PG3S_16735	contig39	64653	66647
Synteny block 65	contig105	contig39	PG3S_27111	contig105	115091	115387	PG3S_16736	contig39	67005	67301
Synteny block 65	contig105	contig39	PG3S_27112	contig105	115854	116189	PG3S_16737	contig39	67791	68114
Synteny block 65	contig105	contig39	PG3S_27113	contig105	116374	117541	PG3S_16738	contig39	68329	69496
Synteny block 65	contig105	contig39	PG3S_27114	contig105	117551	122579	PG3S_16739	contig39	69510	74554
Synteny block 65	contig105	contig39	PG3S_27115	contig105	122630	123316	PG3S_16740	contig39	74634	75320
Synteny block 65	contig105	contig39	PG3S_27116	contig105	123390	129390	PG3S_16741	contig39	75385	81921
Synteny block 65	contig105	contig39	PG3S_27117	contig105	130959	132237	PG3S_16742	contig39	83085	84351
Synteny block 65	contig105	contig39	PG3S_27118	contig105	133411	134181	PG3S_16743	contig39	85542	86309
Synteny block 65	contig105	contig39	PG3S_27119	contig105	134926	136393	PG3S_16744	contig39	87015	88556
Synteny block 65	contig105	contig39	PG3S_27121	contig105	142334	145666	PG3S_16746	contig39	93877	97222
Synteny block 65	contig105	contig39	PG3S_27122	contig105	149508	150745	PG3S_16747	contig39	101115	102352
Synteny block 65	contig105	contig39	PG3S_27123	contig105	150788	152854	PG3S_16748	contig39	102514	104534
Synteny block 65	contig105	contig39	PG3S_27124	contig105	150800	151261	PG3S_16749	contig39	102529	102987
Synteny block 65	contig105	contig39	PG3S_27125	contig105	153311	154405	PG3S_16750	contig39	104995	106095
Synteny block 65	contig105	contig39	PG3S_27126	contig105	157953	161192	PG3S_16751	contig39	109718	112951
Synteny block 65	contig105	contig39	PG3S_27127	contig105	161608	162965	PG3S_16752	contig39	113352	114733
Synteny block 65	contig105	contig39	PG3S_27128	contig105	163293	164202	PG3S_16753	contig39	115088	116008
Synteny block 65	contig105	contig39	PG3S_27129	contig105	164423	166126	PG3S_16754	contig39	116237	117943
Synteny block 65	contig105	contig39	PG3S_27130	contig105	166216	167499	PG3S_16755	contig39	118037	119323
Synteny block 65	contig105	contig39	PG3S_27131	contig105	167739	171043	PG3S_16756	contig39	119544	120864
Synteny block 65	contig105	contig39	PG3S_27132	contig105	173480	174768	PG3S_16758	contig39	124518	125828
Synteny block 65	contig105	contig39	PG3S_27133	contig105	174790	181092	PG3S_16771	contig39	164529	167000
Synteny block 65	contig105	contig39	PG3S_27136	contig105	186125	187343	PG3S_16772	contig39	171677	172621
Synteny block 65	contig105	contig39	PG3S_27140	contig105	198489	199460	PG3S_16774	contig39	183314	184294
Synteny block 65	contig105	contig39	PG3S_27141	contig105	199929	201473	PG3S_16775	contig39	184771	186356
Synteny block 65	contig105	contig39	PG3S_27142	contig105	201766	203322	PG3S_16776	contig39	186643	188205
Synteny block 65	contig105	contig39	PG3S_27143	contig105	203336	205706	PG3S_16777	contig39	188215	190559
Synteny block 65	contig105	contig39	PG3S_27148	contig105	221145	224398	PG3S_16779	contig39	194284	197560
Synteny block 65	contig105	contig39	PG3S_27149	contig105	224305	226377	PG3S_16780	contig39	197459	199542
Synteny block 65	contig105	contig39	PG3S_27150	contig105	226515	227748	PG3S_16781	contig39	199684	200894
Synteny block 65	contig105	contig39	PG3S_27151	contig105	227979	228851	PG3S_16782	contig39	201136	202005
Synteny block 65	contig105	contig39	PG3S_27152	contig105	230083	235345	PG3S_16783	contig39	203198	208458
Synteny block 65	contig105	contig39	PG3S_27154	contig105	239173	239772	PG3S_16792	contig39	228977	231652
Synteny block 65	contig105	contig39	PG3S_27155	contig105	239782	241988	PG3S_16793	contig39	230860	234013
Synteny block 65	contig105	contig39	PG3S_27162	contig105	263888	265662	PG3S_16794	contig39	236893	238674
Synteny block 65	contig105	contig39	PG3S_27163	contig105	265877	269862	PG3S_16795	contig39	238847	242841
Synteny block 65	contig105	contig39	PG3S_27164	contig105	270021	274268	PG3S_16796	contig39	243004	247182
Synteny block 65	contig105	contig39	PG3S_27165	contig105	274932	277678	PG3S_16797	contig39	247832	250583
Synteny block 66	contig105	contig39	PG3S_27136	contig105	186125	187343	PG3S_16793	contig39	230860	234013
Synteny block 66	contig105	contig39	PG3S_27157	contig105	250566	254894	PG3S_16791	contig39	227345	228878
Synteny block 66	contig105	contig39	PG3S_27158	contig105	255025	257637	PG3S_16790	contig39	224615	227224
Synteny block 66	contig105	contig39	PG3S_27159	contig105	257744	260017	PG3S_16789	contig39	222230	224499
Synteny block 66	contig105	contig39	PG3S_27160	contig105	260374	262919	PG3S_16787	contig39	219373	220944
Synteny block 66	contig105	contig39	PG3S_27161	contig105	262908	263845	PG3S_16786	contig39	218438	219369
Synteny block 67	contig106	contig13	PG3S_27172	contig106	9866	11646	PG3S_07799	contig13	1444876	1446572
Synteny block 67	contig106	contig13	PG3S_27176	contig106	26624	27283	PG3S_07800	contig13	1446749	1447501
Synteny block 67	contig106	contig13	PG3S_27177	contig106	28000	28455	PG3S_07801	contig13	1448088	1448543
Synteny block 67	contig106	contig13	PG3S_27178	contig106	29555	31516	PG3S_07802	contig13	1449661	1451604
Synteny block 67	contig106	contig13	PG3S_27179	contig106	31697	32920	PG3S_07803	contig13	1451799	1453013
Synteny block 67	contig106	contig13	PG3S_27180	contig106	33205	34428	PG3S_07804	contig13	1453239	1454432
Synteny block 67	contig106	contig13	PG3S_27181	contig106	35037	35858	PG3S_07805	contig13	1454999	1455820
Synteny block 67	contig106	contig13	PG3S_27182	contig106	36190	39612	PG3S_07806	contig13	1456042	1459464
Synteny block 67	contig106	contig13	PG3S_27186	contig106	43687	44910	PG3S_07810	contig13	1463532	1464746
Synteny block 67	contig106	contig13	PG3S_27187	contig106	45091	47052	PG3S_07811	contig13	1464941	1466884
Synteny block 67	contig106	contig13	PG3S_27188	contig106	47912	48607	PG3S_07812	contig13	1467765	1468457
Synteny block 67	contig106	contig13	PG3S_27190	contig106	50192	51959	PG3S_07813	contig13	1469973	1471669
Synteny block 68	contig106	contig13	PG3S_27187	contig106	45091	47052	PG3S_07783	contig13	1393979	1395805
Synteny block 68	contig106	contig13	PG3S_27192	contig106	59312	61297	PG3S_07792	contig13	1419715	1421682
Synteny block 68	contig106	contig13	PG3S_27193	contig106	61992	63521	PG3S_07793	contig13	1422376	1423905
Synteny block 68	contig106	contig13	PG3S_27196	contig106	74793	75322	PG3S_07799	contig13	1444876	1446572
Synteny block 68	contig106	contig13	PG3S_27204	contig106	93958	95394	PG3S_07802	contig13	1449661	1451604
Synteny block 68	contig106	contig13	PG3S_27216	contig106	122934	124573	PG3S_07811	contig13	1464941	1466884
Synteny block 69	contig106	contig13	PG3S_27169	contig106	86	4914	PG3S_07819	contig13	1489109	1495958
Synteny block 69	contig106	contig13	PG3S_27170	contig106	6104	7297	PG3S_07818	contig13	1486776	1487966
Synteny block 69	contig106	contig13	PG3S_27171	contig106	7864	9423	PG3S_07817	contig13	1484745	1486272
Synteny block 69	contig106	contig13	PG3S_27173	contig106	14207	19315	PG3S_07815	contig13	1476940	1481938
Synteny block 69	contig106	contig13	PG3S_27174	contig106	19299	22907	PG3S_07814	contig13	1473379	1476955
Synteny block 69	contig106	contig13	PG3S_27177	contig106	28000	28455	PG3S_07812	contig13	1467765	1468457
Synteny block 69	contig106	contig13	PG3S_27178	contig106	29555	31516	PG3S_07811	contig13	1464941	1466884
Synteny block 69	contig106	contig13	PG3S_27179	contig106	31697	32920	PG3S_07810	contig13	1463532	1464746
Synteny block 69	contig106	contig13	PG3S_27186	contig106	43687	44910	PG3S_07803	contig13	1451799	1453013
Synteny block 69	contig106	contig13	PG3S_27187	contig106	45091	47052	PG3S_07802	contig13	1449661	1451604
Synteny block 69	contig106	contig13	PG3S_27188	contig106	47912	48607	PG3S_07801	contig13	1448088	1448543
Synteny block 69	contig106	contig13	PG3S_27189	contig106	49324	49983	PG3S_07800	contig13	1446749	1447501
Synteny block 69	contig106	contig13	PG3S_27190	contig106	50192	51959	PG3S_07799	contig13	1444876	1446572
Synteny block 69	contig106	contig13	PG3S_27193	contig106	61992	63521	PG3S_07793	contig13	1422376	1423905
Synteny block 69	contig106	contig13	PG3S_27209	contig106	104021	105721	PG3S_07790	contig13	1413640	1415313
Synteny block 69	contig106	contig13	PG3S_27210	contig106	106784	108175	PG3S_07789	contig13	1410550	1411945
Synteny block 69	contig106	contig13	PG3S_27211	contig106	108571	109857	PG3S_07788	contig13	1408933	1410182
Synteny block 69	contig106	contig13	PG3S_27212	contig106	110341	117242	PG3S_07787	contig13	1401461	1408459
Synteny block 69	contig106	contig13	PG3S_27213	contig106	117567	118472	PG3S_07786	contig13	1400346	1401224
Synteny block 69	contig106	contig13	PG3S_27214	contig106	118727	119424	PG3S_07785	contig13	1399322	1400108
Synteny block 69	contig106	contig13	PG3S_27217	contig106	126157	129862	PG3S_07780	contig13	1387413	1389086
Synteny block 69	contig106	contig13	PG3S_27220	contig106	134619	135885	PG3S_07772	contig13	1370161	1371193
Synteny block 69	contig106	contig13	PG3S_27225	contig106	144920	145726	PG3S_07771	contig13	1368021	1368815
Synteny block 69	contig106	contig13	PG3S_27228	contig106	147627	149054	PG3S_07770	contig13	1366178	1367604
Synteny block 69	contig106	contig13	PG3S_27229	contig106	149565	150504	PG3S_07769	contig13	1364816	1366569
Synteny block 70	contig106	contig13	PG3S_27172	contig106	9866	11646	PG3S_07813	contig13	1469973	1471669
Synteny block 70	contig106	contig13	PG3S_27195	contig106	74380	75866	PG3S_07802	contig13	1449661	1451604
Synteny block 70	contig106	contig13	PG3S_27196	contig106	74793	75322	PG3S_07799	contig13	1444876	1446572
Synteny block 70	contig106	contig13	PG3S_27204	contig106	93958	95394	PG3S_07783	contig13	1393979	1395805
Synteny block 70	contig106	contig13	PG3S_27209	contig106	104021	105721	PG3S_07780	contig13	1387413	1389086
Synteny block 70	contig106	contig13	PG3S_27215	contig106	120639	122756	PG3S_07778	contig13	1382395	1384277
Synteny block 70	contig106	contig13	PG3S_27219	contig106	132591	133517	PG3S_07771	contig13	1368021	1368815
Synteny block 71	contig107	contig161	PG3S_27257	contig107	112964	116587	PG3S_30125	contig161	84804	88421
Synteny block 71	contig107	contig161	PG3S_27258	contig107	115744	118433	PG3S_30124	contig161	82946	85641
Synteny block 71	contig107	contig161	PG3S_27259	contig107	118946	121465	PG3S_30122	contig161	77243	79972
Synteny block 71	contig107	contig161	PG3S_27262	contig107	128265	132319	PG3S_30121	contig161	72574	76773
Synteny block 71	contig107	contig161	PG3S_27263	contig107	132597	135161	PG3S_30120	contig161	69761	72288
Synteny block 71	contig107	contig161	PG3S_27264	contig107	135704	136924	PG3S_30119	contig161	67999	69339
Synteny block 71	contig107	contig161	PG3S_27265	contig107	137214	138215	PG3S_30118	contig161	66658	67863
Synteny block 71	contig107	contig161	PG3S_27266	contig107	138776	140083	PG3S_30117	contig161	64758	66074
Synteny block 71	contig107	contig161	PG3S_27267	contig107	140228	141740	PG3S_30116	contig161	63016	64697
Synteny block 71	contig107	contig161	PG3S_27268	contig107	141941	143997	PG3S_30115	contig161	60763	62827
Synteny block 71	contig107	contig161	PG3S_27269	contig107	144183	145229	PG3S_30114	contig161	59565	60608
Synteny block 71	contig107	contig161	PG3S_27270	contig107	145811	146719	PG3S_30113	contig161	56889	58814
Synteny block 71	contig107	contig161	PG3S_27272	contig107	150529	151635	PG3S_30112	contig161	53573	54676
Synteny block 71	contig107	contig161	PG3S_27273	contig107	152190	154460	PG3S_30111	contig161	50539	52828
Synteny block 71	contig107	contig161	PG3S_27274	contig107	154805	157022	PG3S_30110	contig161	47970	50173
Synteny block 71	contig107	contig161	PG3S_27275	contig107	157159	159543	PG3S_30109	contig161	45467	47836
Synteny block 71	contig107	contig161	PG3S_27276	contig107	160008	160859	PG3S_30108	contig161	43251	45033
Synteny block 71	contig107	contig161	PG3S_27278	contig107	162191	165268	PG3S_30107	contig161	39839	42881
Synteny block 71	contig107	contig161	PG3S_27279	contig107	166739	172007	PG3S_30106	contig161	33111	38378
Synteny block 71	contig107	contig161	PG3S_27280	contig107	172004	173581	PG3S_30105	contig161	31527	33114
Synteny block 71	contig107	contig161	PG3S_27281	contig107	173820	174357	PG3S_30104	contig161	29168	31297
Synteny block 71	contig107	contig161	PG3S_27284	contig107	177451	178965	PG3S_30102	contig161	26197	27690
Synteny block 71	contig107	contig161	PG3S_27285	contig107	181056	182306	PG3S_30100	contig161	23050	24288
Synteny block 71	contig107	contig161	PG3S_27286	contig107	182806	184353	PG3S_30099	contig161	21023	22564
Synteny block 71	contig107	contig161	PG3S_27287	contig107	185911	187599	PG3S_30098	contig161	17716	19404
Synteny block 71	contig107	contig161	PG3S_27288	contig107	187827	189799	PG3S_30097	contig161	15566	17529
Synteny block 71	contig107	contig161	PG3S_27289	contig107	190047	193261	PG3S_30096	contig161	12124	15330
Synteny block 71	contig107	contig161	PG3S_27290	contig107	193290	194152	PG3S_30095	contig161	11241	12115
Synteny block 71	contig107	contig161	PG3S_27291	contig107	197278	199200	PG3S_30094	contig161	6421	8363
Synteny block 71	contig107	contig161	PG3S_27292	contig107	199509	201344	PG3S_30093	contig161	4044	6315
Synteny block 71	contig107	contig161	PG3S_27293	contig107	201592	204886	PG3S_30092	contig161	719	4013
Synteny block 72	contig107	contig83	PG3S_27236	contig107	50246	52000	PG3S_24852	contig83	84476	86230
Synteny block 72	contig107	contig83	PG3S_27241	contig107	65240	65986	PG3S_24849	contig83	74734	77954
Synteny block 72	contig107	contig83	PG3S_27243	contig107	70032	71205	PG3S_24848	contig83	72043	72744
Synteny block 72	contig107	contig83	PG3S_27244	contig107	71161	72945	PG3S_24847	contig83	70289	71983
Synteny block 72	contig107	contig83	PG3S_27245	contig107	73374	75797	PG3S_24846	contig83	67504	69927
Synteny block 72	contig107	contig83	PG3S_27246	contig107	76602	78092	PG3S_24845	contig83	65229	66733
Synteny block 72	contig107	contig83	PG3S_27247	contig107	81059	83902	PG3S_24844	contig83	62163	65006
Synteny block 72	contig107	contig83	PG3S_27248	contig107	84217	85116	PG3S_24843	contig83	60994	61838
Synteny block 72	contig107	contig83	PG3S_27249	contig107	85223	85720	PG3S_24842	contig83	60393	60893
Synteny block 72	contig107	contig83	PG3S_27250	contig107	86020	90284	PG3S_24841	contig83	56471	60121
Synteny block 72	contig107	contig83	PG3S_27251	contig107	90577	95842	PG3S_24840	contig83	51384	55459
Synteny block 73	contig107	contig83	PG3S_27234	contig107	36795	40433	PG3S_24838	contig83	45563	46300
Synteny block 73	contig107	contig83	PG3S_27235	contig107	47097	49495	PG3S_24836	contig83	33841	42326
Synteny block 73	contig107	contig83	PG3S_27236	contig107	50246	52000	PG3S_24835	contig83	31360	33114
Synteny block 73	contig107	contig83	PG3S_27237	contig107	53052	55000	PG3S_24834	contig83	28330	30279
Synteny block 73	contig107	contig83	PG3S_27238	contig107	55087	56842	PG3S_24833	contig83	26443	28187
Synteny block 73	contig107	contig83	PG3S_27239	contig107	56452	63483	PG3S_24832	contig83	19813	26833
Synteny block 73	contig107	contig83	PG3S_27240	contig107	63723	64739	PG3S_24831	contig83	18617	19633
Synteny block 74	contig108	contig37	PG3S_27327	contig108	99170	100576	PG3S_16235	contig37	231498	232904
Synteny block 74	contig108	contig37	PG3S_27328	contig108	102066	103769	PG3S_16238	contig37	240012	242080
Synteny block 74	contig108	contig37	PG3S_27329	contig108	104549	105073	PG3S_16239	contig37	242436	242963
Synteny block 74	contig108	contig37	PG3S_27330	contig108	105621	108536	PG3S_16240	contig37	243503	246295
Synteny block 74	contig108	contig37	PG3S_27335	contig108	117500	122595	PG3S_16243	contig37	253947	254538
Synteny block 74	contig108	contig37	PG3S_27336	contig108	118299	119879	PG3S_16246	contig37	257565	259148
Synteny block 74	contig108	contig37	PG3S_27341	contig108	130908	131845	PG3S_16255	contig37	283574	286675
Synteny block 74	contig108	contig37	PG3S_27342	contig108	133261	134345	PG3S_16256	contig37	286836	287915
Synteny block 74	contig108	contig37	PG3S_27343	contig108	134477	136276	PG3S_16257	contig37	288352	289964
Synteny block 74	contig108	contig37	PG3S_27347	contig108	148897	149859	PG3S_16259	contig37	295072	296034
Synteny block 74	contig108	contig37	PG3S_27348	contig108	150633	151137	PG3S_16260	contig37	297321	297824
Synteny block 74	contig108	contig37	PG3S_27349	contig108	152668	154707	PG3S_16261	contig37	299307	301352
Synteny block 74	contig108	contig37	PG3S_27350	contig108	156572	159683	PG3S_16263	contig37	305891	309003
Synteny block 74	contig108	contig37	PG3S_27351	contig108	160781	163763	PG3S_16265	contig37	309935	312883
Synteny block 75	contig108	contig37	PG3S_27304	contig108	16358	17759	PG3S_16277	contig37	374207	375346
Synteny block 75	contig108	contig37	PG3S_27311	contig108	49727	51916	PG3S_16279	contig37	382138	384339
Synteny block 75	contig108	contig37	PG3S_27312	contig108	52496	53518	PG3S_16280	contig37	384938	385986
Synteny block 75	contig108	contig37	PG3S_27313	contig108	53495	54719	PG3S_16281	contig37	385963	387216
Synteny block 75	contig108	contig37	PG3S_27314	contig108	55973	57511	PG3S_16282	contig37	388516	390048
Synteny block 75	contig108	contig37	PG3S_27315	contig108	57854	58917	PG3S_16283	contig37	390401	391333
Synteny block 75	contig108	contig37	PG3S_27316	contig108	61089	61568	PG3S_16284	contig37	393446	393925
Synteny block 75	contig108	contig37	PG3S_27317	contig108	62240	68389	PG3S_16285	contig37	394584	400472
Synteny block 75	contig108	contig37	PG3S_27332	contig108	111217	112788	PG3S_16305	contig37	506885	507070
Synteny block 75	contig108	contig37	PG3S_27345	contig108	142422	143176	PG3S_16310	contig37	540499	541384
Synteny block 76	contig108	contig37	PG3S_27335	contig108	117500	122595	PG3S_16234	contig37	228870	233801
Synteny block 76	contig108	contig37	PG3S_27338	contig108	123722	124375	PG3S_16236	contig37	234753	235840
Synteny block 76	contig108	contig37	PG3S_27340	contig108	126719	128385	PG3S_16241	contig37	249092	250731
Synteny block 76	contig108	contig37	PG3S_27347	contig108	148897	149859	PG3S_16247	contig37	261552	261894
Synteny block 76	contig108	contig37	PG3S_27349	contig108	152668	154707	PG3S_16248	contig37	264406	266259
Synteny block 76	contig108	contig37	PG3S_27350	contig108	156572	159683	PG3S_16271	contig37	331072	337416
Synteny block 77	contig108	contig37	PG3S_27300	contig108	3382	4947	PG3S_16303	contig37	463235	502837
Synteny block 77	contig108	contig37	PG3S_27303	contig108	11841	12599	PG3S_16292	contig37	422466	423230
Synteny block 77	contig108	contig37	PG3S_27305	contig108	20096	21206	PG3S_16288	contig37	409667	410638
Synteny block 77	contig108	contig37	PG3S_27312	contig108	52496	53518	PG3S_16280	contig37	384938	385986
Synteny block 77	contig108	contig37	PG3S_27318	contig108	69858	71453	PG3S_16274	contig37	351469	372342
Synteny block 77	contig108	contig37	PG3S_27320	contig108	72762	74432	PG3S_16273	contig37	348649	350392
Synteny block 77	contig108	contig37	PG3S_27322	contig108	79928	82315	PG3S_16270	contig37	325336	327514
Synteny block 77	contig108	contig37	PG3S_27324	contig108	85548	91873	PG3S_16263	contig37	305891	309003
Synteny block 77	contig108	contig37	PG3S_27332	contig108	111217	112788	PG3S_16254	contig37	279911	281476
Synteny block 77	contig108	contig37	PG3S_27333	contig108	113705	115549	PG3S_16248	contig37	264406	266259
Synteny block 77	contig108	contig37	PG3S_27337	contig108	120320	122938	PG3S_16244	contig37	253947	257177
Synteny block 77	contig108	contig37	PG3S_27339	contig108	125475	126220	PG3S_16242	contig37	252099	252848
Synteny block 77	contig108	contig37	PG3S_27340	contig108	126719	128385	PG3S_16241	contig37	249092	250731
Synteny block 77	contig108	contig37	PG3S_27350	contig108	156572	159683	PG3S_16233	contig37	228616	230120
Synteny block 77	contig108	contig37	PG3S_27356	contig108	177277	178311	PG3S_16232	contig37	227524	228286
Synteny block 77	contig108	contig37	PG3S_27359	contig108	185752	186387	PG3S_16230	contig37	224303	224953
Synteny block 77	contig108	contig37	PG3S_27364	contig108	212497	213360	PG3S_16226	contig37	211719	212581
Synteny block 77	contig108	contig37	PG3S_27366	contig108	219230	221818	PG3S_16224	contig37	203283	205856
Synteny block 77	contig108	contig37	PG3S_27368	contig108	227790	229310	PG3S_16222	contig37	194126	195926
Synteny block 77	contig108	contig37	PG3S_27369	contig108	230193	232535	PG3S_16221	contig37	174488	191047
Synteny block 77	contig108	contig37	PG3S_27371	contig108	253594	255939	PG3S_16217	contig37	162119	164464
Synteny block 77	contig108	contig37	PG3S_27373	contig108	261057	263405	PG3S_16216	contig37	159381	161727
Synteny block 78	contig108	contig37	PG3S_27303	contig108	11841	12599	PG3S_16307	contig37	513471	514235
Synteny block 78	contig108	contig37	PG3S_27310	contig108	46118	46876	PG3S_16292	contig37	422466	423230
Synteny block 78	contig108	contig37	PG3S_27317	contig108	62240	68389	PG3S_16285	contig37	394584	400472
Synteny block 78	contig108	contig37	PG3S_27324	contig108	85548	91873	PG3S_16271	contig37	331072	337416
Synteny block 78	contig108	contig37	PG3S_27333	contig108	113705	115549	PG3S_16261	contig37	299307	301352
Synteny block 78	contig108	contig37	PG3S_27347	contig108	148897	149859	PG3S_16247	contig37	261552	261894
Synteny block 78	contig108	contig37	PG3S_27358	contig108	180509	185464	PG3S_16229	contig37	219063	224021
Synteny block 78	contig108	contig37	PG3S_27363	contig108	208980	209570	PG3S_16225	contig37	207744	210709
Synteny block 78	contig108	contig37	PG3S_27370	contig108	235593	253154	PG3S_16213	contig37	141949	144252
Synteny block 78	contig108	contig37	PG3S_27372	contig108	258272	260617	PG3S_16209	contig37	134472	136856
Synteny block 79	contig109	contig130	PG3S_27392	contig109	67061	77010	PG3S_28890	contig130	193336	194212
Synteny block 79	contig109	contig130	PG3S_27393	contig109	77173	81671	PG3S_28888	contig130	187603	189148
Synteny block 79	contig109	contig130	PG3S_27395	contig109	86328	89538	PG3S_28886	contig130	175369	178386
Synteny block 79	contig109	contig130	PG3S_27398	contig109	102006	104284	PG3S_28872	contig130	140028	141679
Synteny block 79	contig109	contig130	PG3S_27399	contig109	103810	106332	PG3S_28871	contig130	137088	139879
Synteny block 79	contig109	contig130	PG3S_27400	contig109	107270	109144	PG3S_28870	contig130	134087	136080
Synteny block 79	contig109	contig130	PG3S_27402	contig109	110459	112876	PG3S_28869	contig130	131028	132358
Synteny block 79	contig109	contig130	PG3S_27404	contig109	117119	119263	PG3S_28867	contig130	122741	125516
Synteny block 79	contig109	contig130	PG3S_27405	contig109	117798	121895	PG3S_28866	contig130	120064	124208
Synteny block 79	contig109	contig130	PG3S_27406	contig109	122003	123496	PG3S_28865	contig130	118441	119964
Synteny block 79	contig109	contig130	PG3S_27407	contig109	123630	124209	PG3S_28864	contig130	115540	118329
Synteny block 79	contig109	contig130	PG3S_27409	contig109	127308	127940	PG3S_28863	contig130	113961	114599
Synteny block 79	contig109	contig130	PG3S_27411	contig109	133964	139062	PG3S_28862	contig130	102616	107805
Synteny block 79	contig109	contig130	PG3S_27412	contig109	139131	141715	PG3S_28861	contig130	99947	102546
Synteny block 79	contig109	contig130	PG3S_27420	contig109	166375	167466	PG3S_28858	contig130	81112	82260
Synteny block 79	contig109	contig130	PG3S_27421	contig109	169326	170901	PG3S_28856	contig130	77244	78788
Synteny block 79	contig109	contig130	PG3S_27422	contig109	171426	177079	PG3S_28855	contig130	73287	76780
Synteny block 79	contig109	contig130	PG3S_27424	contig109	183143	192535	PG3S_28854	contig130	63691	73086
Synteny block 79	contig109	contig130	PG3S_27425	contig109	192760	200189	PG3S_28852	contig130	55697	60226
Synteny block 79	contig109	contig130	PG3S_27426	contig109	197679	200086	PG3S_28851	contig130	55590	58213
Synteny block 79	contig109	contig130	PG3S_27428	contig109	206838	207602	PG3S_28845	contig130	43202	43966
Synteny block 79	contig109	contig130	PG3S_27433	contig109	217401	218917	PG3S_28844	contig130	39931	40288
Synteny block 79	contig109	contig130	PG3S_27436	contig109	222967	226203	PG3S_28841	contig130	30844	34206
Synteny block 79	contig109	contig130	PG3S_27437	contig109	226474	230049	PG3S_28840	contig130	26935	30434
Synteny block 79	contig109	contig130	PG3S_27438	contig109	230101	231250	PG3S_28839	contig130	25716	26865
Synteny block 79	contig109	contig130	PG3S_27440	contig109	235355	236758	PG3S_28838	contig130	22957	24366
Synteny block 79	contig109	contig130	PG3S_27442	contig109	240184	243098	PG3S_28834	contig130	10245	13803
Synteny block 79	contig109	contig130	PG3S_27445	contig109	257831	262120	PG3S_28833	contig130	1655	5944
Synteny block 80	contig109	contig157	PG3S_27380	contig109	20134	21783	PG3S_29942	contig157	22	1654
Synteny block 80	contig109	contig157	PG3S_27381	contig109	21917	25159	PG3S_29943	contig157	1847	5044
Synteny block 80	contig109	contig157	PG3S_27382	contig109	25304	33302	PG3S_29944	contig157	5423	13267
Synteny block 80	contig109	contig157	PG3S_27383	contig109	34761	37736	PG3S_29945	contig157	14527	17919
Synteny block 80	contig109	contig157	PG3S_27384	contig109	38331	39207	PG3S_29946	contig157	18103	19000
Synteny block 80	contig109	contig157	PG3S_27387	contig109	47891	50666	PG3S_29953	contig157	46209	49161
Synteny block 81	contig109	contig183	PG3S_27381	contig109	21917	25159	PG3S_30643	contig183	11143	13757
Synteny block 81	contig109	contig183	PG3S_27384	contig109	38331	39207	PG3S_30647	contig183	25194	26091
Synteny block 81	contig109	contig183	PG3S_27386	contig109	46528	47863	PG3S_30651	contig183	42794	44118
Synteny block 81	contig109	contig183	PG3S_27387	contig109	47891	50666	PG3S_30652	contig183	44137	46934
Synteny block 81	contig109	contig183	PG3S_27388	contig109	51623	53933	PG3S_30653	contig183	47777	50170
Synteny block 81	contig109	contig183	PG3S_27389	contig109	56784	59018	PG3S_30654	contig183	53002	55377
Synteny block 82	contig11	contig12	PG3S_06867	contig11	1135224	1136889	PG3S_07113	contig12	440894	441250
Synteny block 82	contig11	contig12	PG3S_06868	contig11	1137189	1139696	PG3S_07114	contig12	442189	444270
Synteny block 82	contig11	contig12	PG3S_06869	contig11	1138794	1142635	PG3S_07115	contig12	443374	447190
Synteny block 82	contig11	contig12	PG3S_06870	contig11	1142909	1144546	PG3S_07116	contig12	447617	449119
Synteny block 82	contig11	contig12	PG3S_06871	contig11	1145603	1148174	PG3S_07117	contig12	450132	452751
Synteny block 82	contig11	contig12	PG3S_06872	contig11	1148218	1150749	PG3S_07118	contig12	452824	455382
Synteny block 82	contig11	contig12	PG3S_06875	contig11	1170003	1170635	PG3S_07119	contig12	455993	458110
Synteny block 82	contig11	contig12	PG3S_06877	contig11	1172196	1172890	PG3S_07120	contig12	458195	458855
Synteny block 82	contig11	contig12	PG3S_06878	contig11	1173004	1174976	PG3S_07121	contig12	458986	460856
Synteny block 82	contig11	contig12	PG3S_06879	contig11	1178764	1180148	PG3S_07122	contig12	464498	469515
Synteny block 82	contig11	contig12	PG3S_06882	contig11	1183324	1186319	PG3S_07124	contig12	471270	474225
Synteny block 82	contig11	contig12	PG3S_06884	contig11	1189466	1191076	PG3S_07126	contig12	478445	480132
Synteny block 82	contig11	contig12	PG3S_06889	contig11	1207462	1210028	PG3S_07131	contig12	490769	493337
Synteny block 82	contig11	contig12	PG3S_06890	contig11	1210263	1215119	PG3S_07132	contig12	493658	498478
Synteny block 83	contig11	contig12	PG3S_06768	contig11	757448	759992	PG3S_07229	contig12	843289	845830
Synteny block 83	contig11	contig12	PG3S_06769	contig11	760635	761562	PG3S_07230	contig12	846498	847433
Synteny block 83	contig11	contig12	PG3S_06770	contig11	761731	764040	PG3S_07231	contig12	847638	849903
Synteny block 83	contig11	contig12	PG3S_06771	contig11	764121	765435	PG3S_07232	contig12	849986	851307
Synteny block 83	contig11	contig12	PG3S_06772	contig11	765479	767870	PG3S_07233	contig12	851292	853944
Synteny block 83	contig11	contig12	PG3S_06773	contig11	768112	771416	PG3S_07234	contig12	854079	857441
Synteny block 83	contig11	contig12	PG3S_06774	contig11	771687	773091	PG3S_07235	contig12	857719	859121
Synteny block 83	contig11	contig12	PG3S_06775	contig11	773171	774208	PG3S_07236	contig12	859245	860296
Synteny block 83	contig11	contig12	PG3S_06776	contig11	774600	775349	PG3S_07237	contig12	860685	861422
Synteny block 83	contig11	contig12	PG3S_06777	contig11	775902	776826	PG3S_07238	contig12	862075	863002
Synteny block 83	contig11	contig12	PG3S_06778	contig11	776949	779365	PG3S_07239	contig12	863138	865556
Synteny block 83	contig11	contig12	PG3S_06779	contig11	779426	780035	PG3S_07240	contig12	865602	866220
Synteny block 84	contig11	contig12	PG3S_06729	contig11	627038	628096	PG3S_07271	contig12	976914	977480
Synteny block 84	contig11	contig12	PG3S_06732	contig11	632493	632942	PG3S_07273	contig12	979206	979658
Synteny block 84	contig11	contig12	PG3S_06733	contig11	634137	636093	PG3S_07274	contig12	980948	981840
Synteny block 84	contig11	contig12	PG3S_06735	contig11	639976	640886	PG3S_07276	contig12	988898	989806
Synteny block 84	contig11	contig12	PG3S_06736	contig11	641405	642403	PG3S_07277	contig12	990214	991206
Synteny block 84	contig11	contig12	PG3S_06737	contig11	644935	648380	PG3S_07279	contig12	997728	999433
Synteny block 84	contig11	contig12	PG3S_06738	contig11	647282	651364	PG3S_07280	contig12	999936	1004533
Synteny block 84	contig11	contig12	PG3S_06739	contig11	652652	654608	PG3S_07281	contig12	1006189	1007081
Synteny block 84	contig11	contig12	PG3S_06740	contig11	655803	656252	PG3S_07282	contig12	1008371	1008823
Synteny block 84	contig11	contig12	PG3S_06741	contig11	658035	658586	PG3S_07285	contig12	1012070	1012642
Synteny block 85	contig11	contig12	PG3S_06960	contig11	1417117	1420247	PG3S_07030	contig12	184549	197440
Synteny block 85	contig11	contig12	PG3S_06965	contig11	1428094	1429284	PG3S_07039	contig12	238815	239783
Synteny block 85	contig11	contig12	PG3S_06966	contig11	1429343	1434197	PG3S_07040	contig12	239831	244707
Synteny block 85	contig11	contig12	PG3S_06967	contig11	1435153	1436295	PG3S_07041	contig12	245421	246743
Synteny block 85	contig11	contig12	PG3S_06968	contig11	1436458	1439471	PG3S_07042	contig12	246933	249941
Synteny block 85	contig11	contig12	PG3S_06969	contig11	1440536	1441501	PG3S_07043	contig12	251232	252182
Synteny block 85	contig11	contig12	PG3S_06975	contig11	1459617	1462890	PG3S_07050	contig12	268172	271319
Synteny block 85	contig11	contig12	PG3S_06976	contig11	1462560	1463923	PG3S_07069	contig12	320097	320885
Synteny block 86	contig11	contig12	PG3S_06545	contig11	38	722	PG3S_07457	contig12	1566272	1567942
Synteny block 86	contig11	contig12	PG3S_06546	contig11	1127	3506	PG3S_07456	contig12	1563619	1566038
Synteny block 86	contig11	contig12	PG3S_06547	contig11	4240	5143	PG3S_07455	contig12	1561960	1563549
Synteny block 86	contig11	contig12	PG3S_06548	contig11	5741	6889	PG3S_07454	contig12	1558769	1559916
Synteny block 86	contig11	contig12	PG3S_06549	contig11	6883	8021	PG3S_07453	contig12	1557792	1558794
Synteny block 86	contig11	contig12	PG3S_06550	contig11	8425	9216	PG3S_07452	contig12	1556364	1557305
Synteny block 86	contig11	contig12	PG3S_06551	contig11	9409	10419	PG3S_07451	contig12	1555212	1557329
Synteny block 86	contig11	contig12	PG3S_06552	contig11	10724	11973	PG3S_07450	contig12	1553708	1554963
Synteny block 86	contig11	contig12	PG3S_06553	contig11	11535	14988	PG3S_07449	contig12	1550665	1554156
Synteny block 86	contig11	contig12	PG3S_06554	contig11	15274	18657	PG3S_07448	contig12	1547018	1550397
Synteny block 86	contig11	contig12	PG3S_06555	contig11	19063	23250	PG3S_07447	contig12	1542400	1546543
Synteny block 86	contig11	contig12	PG3S_06556	contig11	24134	25168	PG3S_07446	contig12	1540731	1541781
Synteny block 86	contig11	contig12	PG3S_06558	contig11	27532	34202	PG3S_07444	contig12	1531322	1536111
Synteny block 86	contig11	contig12	PG3S_06562	contig11	42631	43343	PG3S_07432	contig12	1501881	1502666
Synteny block 86	contig11	contig12	PG3S_06563	contig11	43541	55172	PG3S_07430	contig12	1485265	1490724
Synteny block 86	contig11	contig12	PG3S_06565	contig11	57464	58607	PG3S_07429	contig12	1481938	1483042
Synteny block 86	contig11	contig12	PG3S_06566	contig11	58663	60635	PG3S_07428	contig12	1479873	1481900
Synteny block 86	contig11	contig12	PG3S_06567	contig11	61053	62501	PG3S_07427	contig12	1477982	1479445
Synteny block 86	contig11	contig12	PG3S_06568	contig11	66628	74238	PG3S_07426	contig12	1468417	1475959
Synteny block 86	contig11	contig12	PG3S_06569	contig11	74804	75362	PG3S_07425	contig12	1467326	1468136
Synteny block 86	contig11	contig12	PG3S_06570	contig11	75635	77305	PG3S_07424	contig12	1465421	1467102
Synteny block 86	contig11	contig12	PG3S_06571	contig11	77573	78910	PG3S_07423	contig12	1463811	1465148
Synteny block 86	contig11	contig12	PG3S_06572	contig11	79905	83083	PG3S_07422	contig12	1459541	1462869
Synteny block 86	contig11	contig12	PG3S_06573	contig11	83433	85454	PG3S_07421	contig12	1455482	1459312
Synteny block 86	contig11	contig12	PG3S_06575	contig11	87099	88136	PG3S_07420	contig12	1454483	1456058
Synteny block 86	contig11	contig12	PG3S_06579	contig11	96220	98433	PG3S_07418	contig12	1445908	1448085
Synteny block 86	contig11	contig12	PG3S_06582	contig11	114880	115777	PG3S_07414	contig12	1433120	1435012
Synteny block 86	contig11	contig12	PG3S_06584	contig11	123373	124068	PG3S_07409	contig12	1416180	1416836
Synteny block 86	contig11	contig12	PG3S_06588	contig11	141176	146524	PG3S_07408	contig12	1409683	1415067
Synteny block 86	contig11	contig12	PG3S_06589	contig11	146573	149595	PG3S_07407	contig12	1406692	1409628
Synteny block 86	contig11	contig12	PG3S_06590	contig11	154949	157369	PG3S_07406	contig12	1402567	1404978
Synteny block 86	contig11	contig12	PG3S_06591	contig11	156871	159618	PG3S_07405	contig12	1400373	1402458
Synteny block 86	contig11	contig12	PG3S_06592	contig11	160220	161062	PG3S_07403	contig12	1394941	1395783
Synteny block 86	contig11	contig12	PG3S_06595	contig11	181876	182727	PG3S_07402	contig12	1392828	1393679
Synteny block 86	contig11	contig12	PG3S_06596	contig11	182910	184298	PG3S_07401	contig12	1391233	1392633
Synteny block 86	contig11	contig12	PG3S_06597	contig11	188775	190340	PG3S_07399	contig12	1381796	1383409
Synteny block 86	contig11	contig12	PG3S_06599	contig11	198039	199331	PG3S_07398	contig12	1376420	1377718
Synteny block 86	contig11	contig12	PG3S_06600	contig11	199629	201320	PG3S_07397	contig12	1374469	1376154
Synteny block 86	contig11	contig12	PG3S_06601	contig11	201457	204738	PG3S_07396	contig12	1371112	1374389
Synteny block 86	contig11	contig12	PG3S_06602	contig11	204906	206311	PG3S_07395	contig12	1369541	1370930
Synteny block 86	contig11	contig12	PG3S_06603	contig11	206459	210571	PG3S_07394	contig12	1365261	1369400
Synteny block 86	contig11	contig12	PG3S_06604	contig11	211782	213221	PG3S_07392	contig12	1358322	1359762
Synteny block 86	contig11	contig12	PG3S_06616	contig11	242789	244438	PG3S_07387	contig12	1341787	1343436
Synteny block 86	contig11	contig12	PG3S_06617	contig11	246230	247822	PG3S_07386	contig12	1334968	1336137
Synteny block 86	contig11	contig12	PG3S_06620	contig11	260028	261737	PG3S_07384	contig12	1317993	1319735
Synteny block 86	contig11	contig12	PG3S_06623	contig11	271072	272670	PG3S_07380	contig12	1313039	1314631
Synteny block 86	contig11	contig12	PG3S_06626	contig11	277371	278987	PG3S_07377	contig12	1306850	1308496
Synteny block 86	contig11	contig12	PG3S_06630	contig11	285632	287299	PG3S_07373	contig12	1297949	1299661
Synteny block 86	contig11	contig12	PG3S_06633	contig11	294370	296004	PG3S_07370	contig12	1292591	1294237
Synteny block 86	contig11	contig12	PG3S_06634	contig11	296562	298061	PG3S_07369	contig12	1290528	1292027
Synteny block 86	contig11	contig12	PG3S_06635	contig11	297846	301709	PG3S_07368	contig12	1286909	1290743
Synteny block 86	contig11	contig12	PG3S_06636	contig11	302737	305129	PG3S_07367	contig12	1283517	1285907
Synteny block 86	contig11	contig12	PG3S_06637	contig11	305550	306539	PG3S_07366	contig12	1282121	1283107
Synteny block 86	contig11	contig12	PG3S_06638	contig11	306712	312821	PG3S_07365	contig12	1276213	1281876
Synteny block 86	contig11	contig12	PG3S_06639	contig11	313511	314416	PG3S_07364	contig12	1274250	1275166
Synteny block 86	contig11	contig12	PG3S_06640	contig11	314671	315828	PG3S_07363	contig12	1272831	1273989
Synteny block 86	contig11	contig12	PG3S_06641	contig11	315866	316709	PG3S_07362	contig12	1272017	1272788
Synteny block 86	contig11	contig12	PG3S_06642	contig11	316814	319108	PG3S_07361	contig12	1269728	1271986
Synteny block 86	contig11	contig12	PG3S_06644	contig11	322501	323955	PG3S_07360	contig12	1266635	1268089
Synteny block 86	contig11	contig12	PG3S_06645	contig11	324141	326480	PG3S_07359	contig12	1264097	1266472
Synteny block 86	contig11	contig12	PG3S_06646	contig11	326757	328291	PG3S_07358	contig12	1262185	1263822
Synteny block 86	contig11	contig12	PG3S_06647	contig11	328441	331426	PG3S_07357	contig12	1259164	1262184
Synteny block 86	contig11	contig12	PG3S_06648	contig11	332549	333836	PG3S_07356	contig12	1256739	1258023
Synteny block 86	contig11	contig12	PG3S_06649	contig11	333971	339072	PG3S_07355	contig12	1251475	1256607
Synteny block 86	contig11	contig12	PG3S_06650	contig11	339320	340750	PG3S_07354	contig12	1249806	1251236
Synteny block 86	contig11	contig12	PG3S_06651	contig11	340905	342104	PG3S_07353	contig12	1248469	1249668
Synteny block 86	contig11	contig12	PG3S_06652	contig11	342693	344941	PG3S_07352	contig12	1245615	1247876
Synteny block 86	contig11	contig12	PG3S_06653	contig11	345659	346489	PG3S_07351	contig12	1244046	1244889
Synteny block 86	contig11	contig12	PG3S_06654	contig11	346889	350634	PG3S_07350	contig12	1239865	1243592
Synteny block 86	contig11	contig12	PG3S_06655	contig11	350653	352309	PG3S_07349	contig12	1238193	1239846
Synteny block 86	contig11	contig12	PG3S_06656	contig11	353156	358997	PG3S_07347	contig12	1230443	1236342
Synteny block 86	contig11	contig12	PG3S_06657	contig11	359575	361899	PG3S_07346	contig12	1227488	1229841
Synteny block 86	contig11	contig12	PG3S_06660	contig11	365919	367727	PG3S_07345	contig12	1220406	1222208
Synteny block 86	contig11	contig12	PG3S_06661	contig11	368461	370673	PG3S_07344	contig12	1217780	1220140
Synteny block 86	contig11	contig12	PG3S_06662	contig11	371851	376830	PG3S_07343	contig12	1211650	1217430
Synteny block 86	contig11	contig12	PG3S_06663	contig11	377083	378940	PG3S_07342	contig12	1209520	1211397
Synteny block 86	contig11	contig12	PG3S_06664	contig11	378939	381817	PG3S_07341	contig12	1206675	1209521
Synteny block 86	contig11	contig12	PG3S_06665	contig11	381958	383590	PG3S_07340	contig12	1204885	1206518
Synteny block 86	contig11	contig12	PG3S_06666	contig11	384368	385423	PG3S_07339	contig12	1203047	1204599
Synteny block 86	contig11	contig12	PG3S_06667	contig11	385881	392229	PG3S_07338	contig12	1189549	1202543
Synteny block 86	contig11	contig12	PG3S_06672	contig11	402618	407408	PG3S_07337	contig12	1181160	1185965
Synteny block 86	contig11	contig12	PG3S_06673	contig11	407566	408162	PG3S_07336	contig12	1180361	1180972
Synteny block 86	contig11	contig12	PG3S_06674	contig11	408222	409557	PG3S_07335	contig12	1178940	1180575
Synteny block 86	contig11	contig12	PG3S_06681	contig11	420786	424582	PG3S_07334	contig12	1173901	1177732
Synteny block 86	contig11	contig12	PG3S_06682	contig11	424556	449065	PG3S_07332	contig12	1163332	1173924
Synteny block 86	contig11	contig12	PG3S_06683	contig11	432340	433509	PG3S_07331	contig12	1159607	1162086
Synteny block 86	contig11	contig12	PG3S_06689	contig11	462723	472565	PG3S_07329	contig12	1146943	1155572
Synteny block 86	contig11	contig12	PG3S_06691	contig11	476565	478144	PG3S_07328	contig12	1144921	1146710
Synteny block 86	contig11	contig12	PG3S_06694	contig11	482414	482926	PG3S_07326	contig12	1138544	1139059
Synteny block 86	contig11	contig12	PG3S_06695	contig11	484766	489447	PG3S_07324	contig12	1131994	1136666
Synteny block 86	contig11	contig12	PG3S_06696	contig11	487970	490822	PG3S_07323	contig12	1130619	1133486
Synteny block 86	contig11	contig12	PG3S_06697	contig11	491112	496047	PG3S_07322	contig12	1125112	1130284
Synteny block 86	contig11	contig12	PG3S_06698	contig11	506637	515222	PG3S_07321	contig12	1112934	1121546
Synteny block 86	contig11	contig12	PG3S_06699	contig11	518217	519831	PG3S_07320	contig12	1110982	1112298
Synteny block 86	contig11	contig12	PG3S_06701	contig11	522020	522400	PG3S_07319	contig12	1108452	1108832
Synteny block 86	contig11	contig12	PG3S_06702	contig11	522751	524080	PG3S_07317	contig12	1106150	1108164
Synteny block 86	contig11	contig12	PG3S_06703	contig11	524843	530458	PG3S_07316	contig12	1100405	1106035
Synteny block 86	contig11	contig12	PG3S_06704	contig11	531305	535072	PG3S_07314	contig12	1093079	1096848
Synteny block 86	contig11	contig12	PG3S_06705	contig11	537189	539032	PG3S_07312	contig12	1089135	1090444
Synteny block 86	contig11	contig12	PG3S_06706	contig11	539142	545852	PG3S_07311	contig12	1082274	1089066
Synteny block 86	contig11	contig12	PG3S_06708	contig11	547545	548309	PG3S_07310	contig12	1079866	1080636
Synteny block 86	contig11	contig12	PG3S_06709	contig11	550818	552622	PG3S_07308	contig12	1075657	1077234
Synteny block 86	contig11	contig12	PG3S_06710	contig11	552630	555948	PG3S_07306	contig12	1072273	1073661
Synteny block 86	contig11	contig12	PG3S_06711	contig11	555939	564768	PG3S_07305	contig12	1063273	1072102
Synteny block 86	contig11	contig12	PG3S_06712	contig11	564805	565429	PG3S_07304	contig12	1062619	1063250
Synteny block 86	contig11	contig12	PG3S_06713	contig11	565594	567527	PG3S_07303	contig12	1060550	1062491
Synteny block 86	contig11	contig12	PG3S_06714	contig11	567627	572724	PG3S_07302	contig12	1055349	1060443
Synteny block 86	contig11	contig12	PG3S_06715	contig11	573575	577001	PG3S_07301	contig12	1050984	1054424
Synteny block 86	contig11	contig12	PG3S_06716	contig11	577307	579538	PG3S_07300	contig12	1048402	1050672
Synteny block 86	contig11	contig12	PG3S_06717	contig11	580646	583798	PG3S_07298	contig12	1044125	1047297
Synteny block 86	contig11	contig12	PG3S_06719	contig11	583896	590407	PG3S_07296	contig12	1037548	1041612
Synteny block 86	contig11	contig12	PG3S_06720	contig11	590645	592108	PG3S_07295	contig12	1035612	1039700
Synteny block 86	contig11	contig12	PG3S_06721	contig11	592712	594167	PG3S_07294	contig12	1033632	1035223
Synteny block 86	contig11	contig12	PG3S_06724	contig11	608632	611041	PG3S_07291	contig12	1024747	1027150
Synteny block 86	contig11	contig12	PG3S_06726	contig11	617697	620252	PG3S_07290	contig12	1021284	1022915
Synteny block 86	contig11	contig12	PG3S_06727	contig11	620367	625482	PG3S_07288	contig12	1015800	1018772
Synteny block 86	contig11	contig12	PG3S_06728	contig11	625781	626596	PG3S_07287	contig12	1014747	1015538
Synteny block 86	contig11	contig12	PG3S_06729	contig11	627038	628096	PG3S_07285	contig12	1012070	1012642
Synteny block 86	contig11	contig12	PG3S_06731	contig11	630348	631985	PG3S_07283	contig12	1009264	1010919
Synteny block 86	contig11	contig12	PG3S_06732	contig11	632493	632942	PG3S_07282	contig12	1008371	1008823
Synteny block 86	contig11	contig12	PG3S_06733	contig11	634137	636093	PG3S_07281	contig12	1006189	1007081
Synteny block 86	contig11	contig12	PG3S_06739	contig11	652652	654608	PG3S_07274	contig12	980948	981840
Synteny block 86	contig11	contig12	PG3S_06740	contig11	655803	656252	PG3S_07273	contig12	979206	979658
[truncated: 9,071 more rows]
