# Supplementary material for: Infection mechanisms and putative effector repertoire of the mosquito pathogenic oomycete Pythium guiyangense uncovered by genomic analysis
Source: PLoS Genet. 2019 Apr 24;15(4):e1008116. doi: 10.1371/journal.pgen.1008116 (PMC6502433; doi:10.1371/journal.pgen.1008116)
Supplement: S8 Table — (XLSX) [file pgen.1008116.s017.xlsx]

## Sheet: Table S8
S8 Table. Information of all the CRN candidates in P. guiyangense.
		DNA sequence	Protein sequencea	LFLAK motif	HVLVVVP motif	Genomic location	Direction	MY_RPKM	IF_RPKM	Fold change (RNA-Seq, infection vs. mycelia)	GFOLD (0.01) (RNA-Seq, infection vs. mycelia)	Transcriptional change	SignalP3.0 HMM scoreb	SignalP4.1 D-scorec	iPSORT scored	PrediSi scoree	SecretomeP NN-scoref
CRN1	Full length	ATGGCGTCGACAGCAACGCGCGAAGCGAAAGAAGGCGTGATTGAGCTCTGGTGCGCAGTCGTCAGTACCGGCAGCGTGTTCTCTGTCGTGGTGCCGGAGAGCGCACTCGTGGAAGACTTGCAGAAGGCCATCGTCAAAGGGCGAAAGAACATGAAGATCCTCGACCCGAGCGATGTCAAGCTGTTCCTGGCGAAGGACGGCGACGCTTGGCTGCCGTCGACCCATCCTGTCGTACGCGCAATGCGCAAAGGCGAGTTTGACGACGTTCTGCGCCGCGACAGACTGAACGACGACTGCCTCATGGACCCGACCGTACCCGTCAAGGAAGAGATCGAGGAAGCAGGTCTGCCAGCGCTGAAGCCCAGTAAAGAGATCCACGTGCTCGTGCAACTCCCCGAG…	MASTATREAKEGVIELWCAVVSTGSVFSVVVPESALVEDLQKAIVKGRKNMKILDPSDVKLFLAKDGDAWLPSTHPVVRAMRKGEFDDVLRRDRLNDDCLMDPTVPVKEEIEEAGLPALKPSKEIHVLVQLPETQAERDERVTKRQKLEDSLWQWKDEAEPVYAILSDTMRFVNRKDTTEQLMKIHGSKHRRASTGGGVDWVIPLADNVFGLGKSTFAMHYIRACRTMLSESKRDVFEKTLCNCHTVHISLDPGSLSKGESFDAVVLKLLIYELRKKFDDPPPIVRTWLSRMESDSGLRSVANVNTAEFLTLLTRVVGPLFIVMDEIGAAFRDDSSDDFAKRDRFFAFCKAIVVPWLEIEDVFFVLVGTVPFLSYVGERPPESGALMIQSRYKIERVNL…	VKLFLAK	HVLVQLP	contig49:245036-246517	+	0.517373	0.0876472	-1.3951	-1.11063	No differenrial expression	0.408	0.183	0.126,No	0.4474,No	0.374
CRN2	Pseudogene	ATGACGTCAACAGCAGAGTGCGAAGCGAAAGAAGGCGTGATAAAGCTCTGGTGCGCTGTCGTCGGTACCGGCAGCGTGTTCTCTGTCGTGGTGCCGAAGAGCGCGCTCGTGGAAGACTTGCAGAAGGCGATCGTCAACGAGCGGAAGAACATGGAGAAGGTCAATCCGATCAATGTCCAGCTGTTCCTGGCGAAGGACGGCGACGTGTGGCTGCCATCGACCCACGCAGTCGTGAAGGCGATCCGCAAAGGCGAGTTTGACGACGAAATGCGTCGCGACAGACTGAACGACAACTGCATCATGGACCCGACAGCGCGCGTCAAGAGGCAGATCGAGAGAGCGCGGCTGCCGGCACCGAAGCCTGAAGAAGAGATCCACGTGCTCGTGCTGCTTCCCGAG…	MTSTAECEAKEGVIKLWCAVVGTGSVFSVVVPKSALVEDLQKAIVNERKNMEKVNPINVQLFLAKDGDVWLPSTHAVVKAIRKGEFDDEMRRDRLNDNCIMDPTARVKRQIERARLPAPKPEEEIHVLVLLPETQAERDEREAKRQKVEDAWQWKDEAEPVYAILSLSGSMFFVNREAPTQRLLEIHRSKYWRASTGGGADWVIPLIDNVHGLGKSTFATHYIRECRKMLSESKRGAFEKTLCACHTVHIMLDPGCLAKDASFDAVVLKKLVCELDKKFEHPPPLVRTWLSHMESGSDFRSVASVNTTKFLRRLTRAVGPLFIVIERIGWAFKDDAIDDFAQRDRFFAFCRAIVFPWLAIESVFFVLVGAASFLSYVDQRLPEFGALTIQSRYRLERLN…	VQLFLAK	HVLVLLP	contig5:778084-780578	+	10.2409	1.2968	-7.89705	-2.49663	Significant down-regulation	0.064	0.181	0.38,No	0.5428,Yes	0.75
CRN3	Full length	TGGCAAGCGACGACAGTGCTCAAGGCATCGAGATGCGATAAGCCGCTATCAACACAACAGAAATTCGCGCACACGACAGAGGTGACGGCATCGACGACAACGCCAGCTGCGGTGGTGGCAACGAGCGCCGCGACGACGACTAACGACGGCGCGAAGACGCTCTGGTGCGCGAGTGTCGGAGACGGCAGCGTGTTCTCCATCCGCGTGCACAACGACGCCACGGTTGAAGGTCTACAGAAGCAGATCTGCAGCGAGCAACCGGACGCCTTCATCTGCCCTCCGCTTCGTCTGCGGCTGTATCTCGCGAAGGACACACATGGCACGTGGCTCAAGGACACCACGGAGCTGGCGCAACAGCTACGCACTGATGCGAGCACGAGTCTTCTAATCCCAGAGCTC…	WQATTVLKASRCDKPLSTQQKFAHTTEVTASTTTPAAVVATSAATTTNDGAKTLWCASVGDGSVFSIRVHNDATVEGLQKQICSEQPDAFICPPLRLRLYLAKDTHGTWLKDTTELAQQLRTDASTSLLIPELEMRPTKNVFDLLGPKFVCSVGDLHVLVVQPSAQRVADERPAKRAKTNSTSSGAADADYPWYASLGKHAVSELPKAKALEAALKEELPVKIPITTELKQMLYSTHLDVAPGDITEAENKVFVETNSIDLTTMHMLKPFLQPEDLFPDPNANEATYHGFWDALIAHPLKRVVPKTEHNRDTPVGASTGQKRVDLCLLVNDQPVLRGEENATGELAIPVNELVDKLEWAYGDTPYVFGYATAGLKLRLLALQRPDGLEPPKALELGTYF…	LRLYLAK	HVLVVQP	contig9:70541-72553	-	0.0375533	0.0234644	NA	0	Low expression	0.011	0.106	-0.706,No	0.3241,No	0.336
CRN4	Pseudogene	ATGGATCTGCTCGTCCTCGCGTGCGCAGTCGCTGGGACCGACGTCGACGTCGCAGTCGAGATGCGCTGGAGCGATCGCGTGTGCGACCTCCAGCGCGCGATCGCCTCGCAATGCGCACGCTACGGCATTGAATGTGACGCTGCGTCCGAACTGACGCTCTACGTCGCGCGGCGTCTTGGCGCGTGGCTGAATGTCATCGACGACAGAGCGCTCGTTGCGAATGGAGACGCAGCGATTGACGGCGTGCTCGCGTCTGCGTCGCCGCTTGATGCGCTGGTGCGTCTCGACGACGTCACGTGCTTTCGCGCCTTTGCGCCAGCGCTTGGCGACGTCCACGTCCTCGTTCTACTGCCACCGCAGCACGACCGCAGTGTCAAGGACGCTGCGTTCTACAAGCGT…	MDLLVLACAVAGTDVDVAVEMRWSDRVCDLQRAIASQCARYGIECDAASELTLYVARRLGAWLNVIDDRALVANGDAAIDGVLASASPLDALVRLDDVTCFRAFAPALGDVHVLVLLPPQHDRSVKDAAFYKRTSLRLTDSSNRTQDSANDSVVSLLVLGLCLGRRRWIRVLQTLTLVLLAAFAWLIVWTNGPSVVRSLVGLVLVCVGTNVVLCNEQRACERATAALASPWPH*	LTLYVAR	HVLVLLP	contig44:797875-798580	-	0.0305928	0.183985	NA	0.367951	Low expression	0.727	0.367	1.246,Yes	0.4642,No	0.514
CRN5	Full length	ATGGCGTCAACAGCAGAGTGCGAAGCGAAAGAAGACGTGATAAAGCTCTGGTGCGCTGTCGTCGGTACCGGCAGCGTGTTCTCTGTCGTGGTGCCGAAGAGCGCGCTCGTGGAAGACTTGCAGAAGGCGATCGTCAACGAGCTGAGGATCATGGAGAAGGTCAATCCGATCAACGTCCAGCTGTTCCTGGCGAAGGACGGCGACGTGTGGCTGCCATCGACCCACGCAGTCGTGAAGGCGATCCGCAAAGGCGAGTTTGACGACGAAATGCGTCGCGACAGACTGAACGACAACTGCATCATGGACCCGACAGCGCGCGTCAAGAGGCAGATCGAGAGAGTGCGGCTGCCGGCGCCGAAGCCTGAAGAAGAGATCCACGTGCTCGTACTGCTTCCCGAG…	MASTAECEAKEDVIKLWCAVVGTGSVFSVVVPKSALVEDLQKAIVNELRIMEKVNPINVQLFLAKDGDVWLPSTHAVVKAIRKGEFDDEMRRDRLNDNCIMDPTARVKRQIERVRLPAPKPEEEIHVLVLLPETQAERDEREAKRQKVEDAWQWKDEAEPVYAILSGSMFFVNRKHTTEQLLEIHRDKYGRASTGGGADWVIPLADNVFGLGKSTFAMHYIRECRKMLSESKRGAFEKTLCACHTARIVLEPGSLAKDASFGAVVLKKLVCELDKKFEHPPPLVRTWLSRMKSDPDFRSVASVNTTEFLSLLTPDVGPLFIVIDEIGGAFKDDTSDDFAKRDRFFAFCETILFPWLAIESVFFVLVGAASFLSYVGQRPPWIDHAIPLSPYKFERLNLQ…	VQLFLAK	HVLVLLP	contig23:266390-268870	-	9.1626	3.49352	-2.62274	-0.975808	No differenrial expression	0.026	0.147	0.173,No	0.5428Yes	0.315
CRN6	Full length	ATGAGTGTGCGTGCGTGTGTGTGTGTGTGTGTGTTTGCTTTGCCACCAAGTGTCAGCCACGTGCCGGTCACGCTGAAGCGTCGCACTGATACAACACATCGACACCACACTCTGTGCTTGGCATGCAAGCAACGAGCACACAGACACATTCAACCCCGTCCGAGTGCACGTCCGTGTCAATGCCAATGTGTATTGTGCATTGTGCGAGTGGCAACTGGTGCCCTCGTCCTCGTCCAAGTGCGTCAGCTCGTGTCAGTCACTATCAATCAGTACGAGTCCAGGTGCTGGATCGCCTGGTCTCTTATGAGACGTGGTGTGCACCACGACGGCGACGGTGCCGCCATTTCACCGAGCAAAAAGCAAGCAATCGGGCGATCACAGGTGCTGCCAGTTGCAAAC…	MSVRACVCVCVFALPPSVSHVPVTLKRRTDTTHRHHTLCLACKQRAHRHIQPRPSARPCQCQCVLCIVRVATGALVLVQVRQLVSVTINQYESRCWIAWSLMRRGVHHDGDGAAISPSKKQAIGRSQVLPVANTPPRVTSTKTAERPSNRSDGVDSNARSETRHHKLWCAVVGTGSVFSVVVPESARVQELQIAIASKCDSATNLNPIHVKLFLAKDGDAWLPSTHPVVRAMRKGEFDDVLRRDRLNDDCLMDPTVPVKEEIEEAGLPALKPSKEIHVLVQLPETQAERDERVTKRQKLEDSLWQWKDEAEPVYAILSDTMRFVNRKDTTEQLMKIHGSKHRRASTGGGVDWVIPLADNVFGLGKSTFAMHYIRACRTMLSESKRDVFEKTLCNCHTVH…	VKLFLAK	HVLVQLP	contig49:268408-271368	+	2.6989	1.17646	-2.29409	-0.695887	No differenrial expression	0.998	0.521	1.646,Yes	0.5829Yes	0.457
CRN7	Pseudogene	ATGGAGTTCCGATGCGCGCTCTTTGAAGACGGCGACGTGTTCTCCGTCAAGGTGCCTTAGTGTGCGCATGTGTGGTAGCTGCAGCGGGCGATTGTCAGCACGCACAAACGCATGACAGACGTTGAGCCGAATGGCTTGCGGCTGTTCCTGGCACGGAAGCGCGGCGACGAGACGTGGCTCGAAGACTCGCACGCGATGTCGACAGCTTTGAGGAACAGCGAGCTCAACGACTACCTCTCGCCGAACCTGGAGCTGCTGTCAACGTGGGACCTGCGCTCCGATCGGTGCTTTGGGACAGCTCCGATGCCAGCGACTGGGCAAGTGCACGTGCTTGTGCAACGACCCCAGACGCAAGGAGAGCGCAACGAACGCATAGCCGAGTACCGCAAGCGAGGCAAG…	MEFRCALFEDGDVFSVKVPCAHVWLQRAIVSTHKRMTDVEPNGLRLFLARKRGDETWLEDSHAMSTALRNSELNDYLSPNLELLSTWDLRSDRCFGTAPMPATGQVHVLVQRPQTQGERNERIAEYRKRGKWKVDAEAECGVNIGRLFYTGQEVATQQLLAIHRATFEQRRAGVRGDAKRTIVLVDNVAGVATSAFTENYIRECRSMLNKSARDEFETALCACRTVHIALSHSCMMKSTSFGAVVVDHSVDRFVKMLENPPVFQRTERPIRSIRSDWNFRFATDVGASAFLRDLQVVGPLFIVIDDIGWGIADIKREVGTANDVVAMRTRFFSFCEAILVPWLALGNVFFVVVGAAPFLSYVGPTASVSNGQCIFERLELRLLQPSAIEQNITKTPMTM…	LRLFLAR	HVLVQRP	contig4:904435-906651	-	1.50517	0.346211	-1.8609	-1.39562	No differenrial expression	0	0.11	0.606,No	0.0541,No	0.542
CRN8	Full length	ATGGCATCGACGACAACGCCGGCTGCGGCGGTGGCGACGAGCGCCTCGACGATGAGCGACGGCGCGAAAAAGCTCTGGTGCGCGACTGTCGGGGACGGCAGCGTGTTCCCCATCTCCGTGCGCAATGACGCCACGGTTGAAGACCTGCGGGAGCAGCTCTGCATAGAGCAGCGGGAGATCGTGACCTGCCCGCCAGCGTGTCTGGACCTCTATCTCGCGAAGGACGCATGTGGCGCGTGGCTCAAGGACACCGAGGAGCTGGAGCAACAGCTACGCACCGCCGAGAGCGCGAGTCTTCTCATCCCGGACCTCGAGATGTGGCCAATGCTGAACGTGTTCGCCCCCACGTACCTCGGTGCGGACTTTATGTGCTCGGACGGCGATCTCCACGTGCTGGTG…	MASTTTPAAAVATSASTMSDGAKKLWCATVGDGSVFPISVRNDATVEDLREQLCIEQREIVTCPPACLDLYLAKDACGAWLKDTEELEQQLRTAESASLLIPDLEMWPMLNVFAPTYLGADFMCSDGDLHVLVVQPDAQRAVDKPPAKRAKMSSISSGAVGMVDPWYTMLDEHGVRELPEVEALTAALEEELPVKIPITSERKQLLFTTIRDATSEEISDVMDKVFVETNSLDDTTIVMLMPFVQPGLLIPNTDANKAAYHSLWDALIARPLKRVLPGATFDRDTPVGPSTDQKRVDLSLSVKFQPVLHGEEKASGELNVPIGELVDKLQWDYGDTPYVFGYATAGLNLSLLALLRPVGLQQPKPLELGTYSVELPLDRLKLLLAIMNLSRLLGALAAK…	LDLYLAK	HVLVVQP	contig3:1498-3384	+	0.0171689	0	NA	0	Low expression	0.672	0.138	0.366,No	0.2751,No	0.875
CRN9	Pseudogene	ATGCAGTCATGGTGTGCGCCAACTGTCGCTCTTGTCCTTGAGCGAGCGCTCGCAGTCTCGATTGATCTTCCGACCGAGCAGCAGCAGCAGCAAGCGCATGGATCCGCTCGTCCTCGTCTGTGAGTCGTCGGGAGCGACGTCGTCGTCGCAGTCGAGATCCGCTGGAGCGACGTCCAGCGCGCGATCGCTGCGCAGTGCGCACGCAACGGCATCGGCTGCGACGATCCATCGGTGCTGGCGCTCTACGTCGCACGGCGCGATGGCGCGTGGGTGAATGCCGTGGACGACAGAGACGCTCGAGCGCTCATTGCAACTCGAGACGCTGCGAGTTGTGATGTTGAGGACGTGCTCGAGTCTGCGTCGCCACTTGACGAGTCTGTGCGTCTCGACGACGTCGCG…	MQSWCAPTVALVLERALAVSIDLPTEQQQQQAHGSARPRLVVGSDVVVAVEIRWSDVQRAIAAQCARNGIGCDDPSVLALYVARRDGAWVNAVDDRDARALIATRDAASCDVEDVLESASPLDESVRLDDVACFRDSDFAPALGNLHVLAVLPPQHDRRVKDAAIYKRTLRLADWSDPTQDRANASAVTLLGCHLYRLLGRRQWICALQVLTLVLLAAFAWLIVWTNGPSVVGSLVGLVLVCIGANVVLRKEQRACERATAALASAPPPH*	LALYVAR	HVLAVLP	contig7:1177863-1178678	-	0.145578	0.231539	NA	0	Low expression	0.99	0.585	1.34,Yes	0.4994,No	0.531
CRN10	Full length	ATGGCGTCGACAGCAACGCGCGAAGCGAAACAAGACACCATAAAGCTCTGGTGCGCAGTCGTCGGTACCGGCAGCGTGTTCTCTGTCGTGGTGCCGGAGAGCGCACTCGTGGAAGACTTGCAGAAGGCGATCGCCAGCAAGTGCGACAGCGCCACGAACCTCAATCCGATCCACGTCAAGCTGTTCCTGGCGAAGGACGGCGACGCTTGGCTGCCGTCGACCCATCCTGTCGTACGCGCAATCCGCAAAGGTGAGTTTGACGACGTTCTGCGCCGCGACAGACTGAACGACGACTGCCTCATGGACCCGACCGTACCCGTCAAGGAAGAGATCGAGGAAGCAGGTCTGCCAGCGCTGAAGCCCAGTAAAGAGATCCACGTGCTCGTGCTGCTTCCCGAG…	MASTATREAKQDTIKLWCAVVGTGSVFSVVVPESALVEDLQKAIASKCDSATNLNPIHVKLFLAKDGDAWLPSTHPVVRAIRKGEFDDVLRRDRLNDDCLMDPTVPVKEEIEEAGLPALKPSKEIHVLVLLPETQAERDERVTKRQKLEDSSWQWKDEAEPVYAILSDTMRFVNRKDTTEQLMKIHGSKHRRSSTGGGVDWVIPLADNVFGLGKSTFAMHYIRECRKMLSESKRDVFEKTLCDCHTVRIVLDPGCLSKGESFDAVVLELLIYELRKKFDEPPAILADPDKSVAMFLRQLTCVVGPLFIVMDEIGAAFKDDTSDDFAKRDRFFAFCETILFPWLAIESIFFVLVGAAPFLSYVGQRPPSMGRPIPLSPYKFERLNLQLLRPSAIAQIISK…	VKLFLAK	HVLVLLP	contig21:1116371-1118836	-	11.8546	21.9218	1.84922	1.07733	No differenrial expression	0.257	0.2	-0.433,No	0.5075Yes	0.834
CRN11	Full length	ATGCGTCAGGCGATCGCTAACGGCACTGTGTGGTGTCTACGCTTCTACGTGTCATGGTGCGCTGCTAGTCGGGCGGCAAACGTACTCGCACAACGAAGGCTTCACGAAAGACGAAAGACGAGCGCGCAGACAGCAGCGCGAGCGACCAAAGCGATGGCGTCAACAGCAGAGTGCGAAGCGAAAGAAGGCGTGATAAAGCTCTGGTGCGCTGTCGTCGGTACTGGCAGCGTGTTCTCTGTCGTGGTGCCGAAGAGCGCGCTCGTGGAAGACTTGCAGAAGGCGATCGTCAACGAGCGGAAGAACATGGAGAAGATCGATCCGAGCGACGTCCAGCTGTTCCTGGCGAAGGACGGCGACGTGTGGCTGCCATCGACCCACGCAGTCGTGAAGGCGATCCGC…	MRQAIANGTVWCLRFYVSWCAASRAANVLAQRRLHERRKTSAQTAARATKAMASTAECEAKEGVIKLWCAVVGTGSVFSVVVPKSALVEDLQKAIVNERKNMEKIDPSDVQLFLAKDGDVWLPSTHAVVKAIRKGEFDDEMRRDRLNDNCIMDPTARVKRQIERARLPAPKPEEEIHVLVLLPETQAERDEREAKRQKVEDAWQWKDEAEPVYAILSDSMLFVNRKHTTEQLMKIHGTKYRRASTKGGADWVIPLADNVFGLGKSTFAAHYIRECRKMLSESKRGAFEKTLCACHTVHISLEPGCLAKDASFDAVVLKKLVCELDKKFEHPPPLVRTWLSRMKSDPDFRSVASVKTTEFLSLLTPDVGPLFIVIDEIGGAFDDDSIDDFAKRDRFFAFC…	VQLFLAK	HVLVLLP	contig4:1599065-1601698	+	8.84357	3.95409	-2.23656	-0.755661	No differenrial expression	0.883	0.42	0.586,No	0.4391,No	0.803
CRN12	Full length	ATGACGTCAACAGCAGAGTGCGAAGCGAAAGAAGGCGTGATAAAGCTCTGGTGCGCTGTCGTCGGTACCGGCAGCGTGTTCTCTGTCGTGGTGCCGGAGAGCGCGCTCGTGGAAGACTTGCAGAAGGCAATCGTCAACGAGCTGAGGATCATGGAGAAGGTCAATCCGATCAACGTCCAGCTGTTCCTGGCGCGGAAGCCCAATGACTCGACTTGGCTCGAAGACTCTCACAAGATGCGCAGCGAGTTGGCGAATGGCGAGCTCAACGACTGTCTCTCACCACAGCTGATGTTGCTCCCATCCTGGCAGTTGTGCTCCGACAAGTGCTTTGGCGACGCACCGGGACCGATGGCCGGACACGTGCACGTGCTCGTGCAACTTCCCGAGACACAAGCGGAG…	MTSTAECEAKEGVIKLWCAVVGTGSVFSVVVPESALVEDLQKAIVNELRIMEKVNPINVQLFLARKPNDSTWLEDSHKMRSELANGELNDCLSPQLMLLPSWQLCSDKCFGDAPGPMAGHVHVLVQLPETQAERDERVAKRQKVEGAWQWKDEAEPVYAILSGSMFFVNRKHTTEQLLEIHRDKYGRASTGGGADWVIPLIDNVHGLGKSTFAMHYIRECRKMLSESKRGAFEKTLCACHTARIVLDPGCLAKDASFDAVVLERLVDKLSDMFDEPPAILTDPGQSVAMFLRRLTRAVGPLFIVIDEIGGAFKDDSIDDFAKRDRFFAFCETILFPWLAIESVFFVLVGAASFLSYVGQRPPWIDHLIPPSPYKFERLNLQLLRPSAIAQIISETRVTE…	VQLFLAR	HVLVQLP	contig5:748168-750594	-	11.3065	2.88035	-3.92539	-1.54842	Significant down-regulation	0.066	0.186	0.38,No	0.5428Yes	0.366
CRN13	Pseudogene	ATGACAACGAAGGTGACAACCTCAACAAAGCGCAAAGCAGAAGCACGCTCGATGGAGTTCCGATGCGCGCTCTTTGAAGACGGCGACGTGTTCTCCGTCAAGGTGCCTTAGTGTGCGCATGTGTGGTAGCTGCAGCGGGCGATTGTCAGCACGCACAAACGCATGACAGACGTTGAGCCGAATGGCTTGCGGCTGTTCTTGCCACGGAAGCGCGACGACGCGACGCGGCTCGAAGACTCGCACGAGCTGCGTGCGGCTTTGAGGAACAGCGAGCTCAGCGACTACCTCTCGCCGAACCTGGAGCTGCTGTCAACGTGGGACCTGCGCTCCGATCGGTGCTTTGGGACAGCTCCGATGCCAGCGACTGGGCAAGTGCACGTGCTTGTGCAACGACCCCAG…	MEFRCALFEDGDVFSVKVPCAHVWLQRAIVSTHKRMTDVEPNGLRLFLPRKRDDATRLEDSHELRAALRNSELSDYLSPNLELLSTWDLRSDRCFGTAPMPATGQVHVLVQRPQTQGERNERIAEYRKRGKWKVDAEPCGVNIGRLFYTGQEVATQQLLAIHRATFEQRRAGVRGDAKRTIVLVDNVAGVATSAFTENYIRECRSMLNKSARDEFETALCACRTVHIALSHSCMMKSTSFGAVVVDHSVDRFVKMLENPPVFQRTERPIRSMRSDWNFRFATDVGASAFLRDLQVVGPLFIVIDDIGWGIADIKREVDTANDVVAMRTRFFSFCEVILVPWLALGNVFFVVVGAAPFLSYVGPTASVSNGQCIFERLELRLLQPSAIEQNITKTPMTMV…	LRLFLPR	HVLVQRP	contig4:846808-848694	-	0.314763	0.231539	NA	0	Low expression	0	0.109	0.606,No	0.0541,No	0.489
CRN14	Full length	ATGGTGCTCAAGCTCCTCACACTCGTGCTCGGTGAAGGCAGCGTCGTGCCGCTCGCGCTCGATGCCGAGGAGAGCGTCGGCGAGCTCCGGAAGATGCTCTGTCGCGAGCAGCAGTACTCGTTCCCAGCGAGCGGACTCACGCTCTTTGCTGCGCGCGGCGTGAATGGCAGCGCACCGAGCACGAGCACGTGGCTTCGCGCAGACGACCCGCTCGTGAAAGCGCTCAAGAAAGGAGCTGCGCCGACCGAGGCGCTCGTCGATGAGGACCTCGAGATGGACCCGACGTACCCGCTGAGCGAGTACTTCTCAGGCGACGACGCACCGCAGCTCAAGCAGATCCACGTGCTCGTGCAACTGCCTGGTGCGAGCACGCCGTCAGTTGGAACGCCAGCGACGCCA…	MVLKLLTLVLGEGSVVPLALDAEESVGELRKMLCREQQYSFPASGLTLFAARGVNGSAPSTSTWLRADDPLVKALKKGAAPTEALVDEDLEMDPTYPLSEYFSGDDAPQLKQIHVLVQLPGASTPSVGTPATPVVQAPPPVTAALSVAARLFASPVAASPQVPVASSRTAGEPAPEPTPQPRTAPAPTPPRTNATPTPPRAPVPTPVQATAPLHPAAAPAPVNHTPVRSPSPASAAPQRALAPPRVPATTYTPAPAPLTTPVRASPVATAASPPRRRTVAAPAATTDASAAPVPVVTAAPAVTGSAQRPSPVAQATRSSSRVTANGAAPAAAKPPPKSTARDAPVPRPALVTRPTNDKDTTAPSQAPAPTRPPRTRVASLTVHQPLSATSTVNTSSATS…	LTLFAAR	HVLVQLP	contig116:65482-68487	+	2.14117	1.83844	-1.16467	0	No differenrial expression	0.579	0.553	1.733,Yes	0.5027Yes	0.285
CRN15	Pseudogene	ATGCGGAGATTCGTTGGATGCGGCTCCTGACGTCGGCTTGGGTCCTGGCCACGTGGGTTTGCAGCTCATTGACGAGAGCGGCCTCAACCTGAAGGGCTACCTTTTCGGGATGTAGAGCATTGAGTGTGACGCGAGCGACGTCCGCCTCTTTCTCGCGCGCAAGCTGCCGAGCGACGCAACGTCGTTCCGCGACGGCCGGTGGCTCTCGACGATCCTCGACCCAGACGTCGAGTACCTCTCACGCCTCGACTACTTTCAAGAAGTCCTCGACAAGTACGCAGTCCCAATGCTCGAGATGCACAACAACGCACGCGTGAGCGAGTACTTGAACGCCGAGACGATGGGTCCGCCGCAGGACGATGACATGCCTGTGGTTGTCGTGCTCCCGCGAGAGCGTCT…	MRRFVGCGSDVGLGPGHVGLQLIDESGLNLKGYLFGMSIECDASDVRLFLARKLPSDATSFRDGRWLSTILDPDVEYLSRLDYFQEVLDKYAVPMLEMHNNARVSEYLNAETMGPPQDDDMPVVVVLPRERLRVMCPFMRRLAPPDVVLERQRVSKRTRRRATCSSHSVRRASLCMCCRYRRLDSLLLTPSLVCVL*	VRLFLAR	PVVVVLP	contig29:183117-183711	+	0.726	7.18431	9.89574	3.02905	Significant up-regulation	0.006	0.127	0.466,No	0.0886,No	0.787
CRN16	Full length	TGGCAAGCGACGACAGTGCTCAAGGCATCGAGATGCGATAAGCCGCTATCAACACAACAGAAATTCGCGCACACGACAGAGGTGACGGCATCGACGACAACGCCAGCTGCGGTGGTGGCAACGAGCGCCGCGACGACGACTAACGACGGCGCGAAGACGCTCTGGTGCGCGAGTGTCGGAGACGGCAGCGTGTTCTCCATCCGCGTGCACAACGACGCCACGGTTGAAGGTCTACAGAAGCAGATCTGCAGCGAGCAACCGGACGCCTTCATCTGCCCTCCGCTTCGTCTGCGGCTGTATCTCGCGAAGGACACACATGGCACGTGGCTCAAGGACACCACGGAGCTGGCGCAACAGCTACGCACTGATGCGAGCACGAGTCTTCTAATCCCAGAGCTC…	WQATTVLKASRCDKPLSTQQKFAHTTEVTASTTTPAAVVATSAATTTNDGAKTLWCASVGDGSVFSIRVHNDATVEGLQKQICSEQPDAFICPPLRLRLYLAKDTHGTWLKDTTELAQQLRTDASTSLLIPELEMRPTKNVFDLLGPKFVCSVGDLHVLVVQPSAQRVADERPAKRAKTNSTSSGAADADYPWYASLGKHAVSELPKAKALEAALKEELPVKIPITTELKQMLYSTHLDVAPGDITEAENKVFVETNSIDLTTMHMLKPFLQPEDLFPDPNANEATYHGFWDALIAHPLKRVVPKTEHNRDTPVGASTGQKRVDLCLLVNDQPVLRGEENATGELAIPVNELVDKLEWAYGDTPYVFGYATAGLKLRLLALQRPDGLEPPKALELGTYF…	LRLYLAK	HVLVVQP	contig9:63378-65390	+	0.0321885	0.058661	NA	0	Low expression	0.011	0.106	-0.706,No	0.3241,No	0.336
CRN17	Full length	ATGGTGCTCAAGCTCCTCGCGCTCGTGCTCGGCGAAGGCAGCGTCGTGCCGCTCGCGCTCGATGCCGAGGAGAGCGTCGGCGAGCTCCGGAAGATGCTCTGCCGCGAGCAGCAGTACTCGTTCCCAGCAAGCGGGCTCACGCTCTTTGCTGCGCGCGGCGTCAATGGCAGCGCACCAAACACGAGCACGTGGCTCCGCGCAGATGACCCGCTCGTCAAAGCGCTCAAGAAAGGAGCCGCGCCGACCGAGGCGCTCGTCGATGAGGACCTCGAGATGGACCCGACGTACCCGCTGAGCGAGTACTTCTCAGGCGCTGACGCGCCGCAGCTCAAGCAGATCCACGTGCTCGTGCAACTGCCCGTTGCGAGCACACCGTCGGCAGGAACGCCAGCGACGCCA…	MVLKLLALVLGEGSVVPLALDAEESVGELRKMLCREQQYSFPASGLTLFAARGVNGSAPNTSTWLRADDPLVKALKKGAAPTEALVDEDLEMDPTYPLSEYFSGADAPQLKQIHVLVQLPVASTPSAGTPATPVMQAPSPVTTALSTAARLFTLPVTASPQVSVAPSQTAAQPAPEPTTLSRTVPAPTPPRAPVPTPAQATTPSRLAMSAPVNHTPVRSPALAPVATQRARAPPPPVATATTNTPAPAPLPTPVRSPSAVTVASPPRHRTFTAPSSDTSSAPAPVVTAAPAATGNSQRPSPVAQATRSSSRVSTNGAAAATNLPPKRVARDAPSTRPAPVTRPSHDKDATAPAPVPTRPPRTRVASVTVHQPLAAPPTANTSSNNTTSSSAIRTPAAPS…	LTLFAAR	HVLVQLP	contig1:2957833-2960823	-	4.63598	3.34395	-1.38638	-0.0511822	No differenrial expression	0.771	0.582	1.9,Yes	0.4779,No	0.353
CRN18	Full length	ATGGAGCTCCGATGCGCGCTCGTTGAAGGCGGCAGTGTGTTCTCCGTCGAGATGCCTCAGCCTGCATGTGTGTATGACCTGCAGCGGGCGATCGCTAGCACACACGAACGCATGACTGGCGTCGAACCGAGCGACTTGCGGCTGTTCCTGGCGCGGAAGCGCGGCGACGCGACGTGGCTCGAAGACCCGTGCGAGACGTCTACAGCTTTGAAGAACGGCGAGCTCAACGACTGTTTCTCACCAGAGCTGGGGCTGCGACCAACGTGGATTCTGCACTCAGATCGGTGCTTTGGCAACACGCCACTGCCAGCGACTGGGCACGTGCACGTGTTTGTGCAACGACCCAAGACGCGAGAAGAGTTCAACGAACGCATGGCCGAGTACCGCAAGCAAGGCAAG…	MELRCALVEGGSVFSVEMPQPACVYDLQRAIASTHERMTGVEPSDLRLFLARKRGDATWLEDPCETSTALKNGELNDCFSPELGLRPTWILHSDRCFGNTPLPATGHVHVFVQRPKTREEFNERMAEYRKQGKWKIDAGPECGVDVGTLFFTGQEAATQQLLAIHRATFEQRRAGNRGDVKQTIALVDNTAGLGKSAFAAYYIRECCRMLGESVRDEFETMLCACRTVHIALRPNCMMESKSYNAVMVEHIVERLDEMFEHAPEILRLWKKRIRSMRNDCTYHFAADVDASEFLRDMTQVIGPLFIVVDKIGLGFKDLKRKHDTASYDVFAKGNRFLEFCETTLVSWLKVDNVFFVVVGAAPFLNYVGPTASVPNGQCVLERLELRFLQPNAIEEVIMK…	LRLFLAR	HVHVFVQ	contig113:193361-195889	+	2.79269	0.747076	-3.73816	-1.33645	Significant down-regulation	0.008	0.128	0.56,No	0.0000,No	0.472
CRN19	Full length	ATGGTGCTCCTGCGCTGTGCGATCGTCGGCCGCGCAGTCGTCACGCCCGTGCGCGTCCCGCTCGATGCGACGGTGCACGAGCTCCAGTGCGCAGTCGAAGCGAGCGTCCCGCTCCTCGTGCCGTGCGACCGCGCGCACTTGCGTCTCTTTCGCGCCACACCGCGCGCAAGCAGCGCTGCTGGTGGTGCCTCACTGCAGCGACCGCAGTGGCTCCAGATGGACGACCCGGCGCTCGAAGCGCTCTTGGCGCCACACAGCAGCGCCGCACACACAGACGCTTGTGCCCTGCGGTGCACGTACCTCGATCCACTCACAGAGCTCCTGCCAGAGCACACGCTCCGCGCAGCGCTCCATTGCGACAGCGCCACTAGCAGCAACACCAACAGCAACACCAACACC…	MVLLRCAIVGRAVVTPVRVPLDATVHELQCAVEASVPLLVPCDRAHLRLFRATPRASSAAGGASLQRPQWLQMDDPALEALLAPHSSAAHTDACALRCTYLDPLTELLPEHTLRAALHCDSATSSNTNSNTNTNSTSNSTSQDDEPTSPSGADVHVLVALPDEPALAQPAAPPHKTIASTVSRAAPAPGLHDTDTDADDDMDAMALPLTDDPHLLQQLEEHYNAMSGVYYELKPAHVPTRAVAALRYRLARYDAEYGIVLSQERRRRRCVELIVAAVCDLLPSDGTRKPELLARVTLPSDAHRVLAKFDFTLELGAAHVGIVVATQAPESTGMRQALQQSWLGAEVLADTDRSRRVFGIVTNYVDWVFLRYTDDQIYAREVTLEVGCNGVPMKASLAEI…	LRLFRAT	HVLVALP	contig80:347450-348682	-	2.20714	1.67598	-1.31693	0	No differenrial expression	0.067	0.335	1.22,Yes	0.2633,No	0.89
CRN20	Full length	ATGCTGCTTCAGTGTGCAGTCGTCGGCAACGACAGAGCGCTTCGTGTGAGGGTGCGGGATGGCGCGTGCGTCGAAGACTTGCAGTATGCGATCGTCACTCTCTGCGATAGCGCTGTGGCTCTCAATCTGAGCGACTTCAAGGTGTTCCTGGCGCGGAGTCCTAGTGACTCGATATGGCTTGAAGACTCCGAGAAGCTGTACCGCGCGTTGGCGAATGGCGAGCTGGACGAGTACCTCTCGCGAGATCGGATGCTGCAGCCGTCGTGGCAGCTACGCTCCAGCAATTGCTTCGACGACGCACCGCTGCCGACGGACGGCTGCGTTCACGTGCTCGTGCAGCATCCCGATCGGCTTGTTGAGTGCGGCGGCGTGGACTGTGCCAAGCGCTGCCTGAATGTC…	MLLQCAVVGNDRALRVRVRDGACVEDLQYAIVTLCDSAVALNLSDFKVFLARSPSDSIWLEDSEKLYRALANGELDEYLSRDRMLQPSWQLRSSNCFDDAPLPTDGCVHVLVQHPDRLVECGGVDCAKRCLNVKKLWQWKSEAEPVSAISSSSMFFVSRDDTMQQLMEIHRRNFGHASSGGAGEGVVPLINGARGLGKSTFAMHYIRACRKMLSELGVFETTLCDCHTVRIALEPGNLAKCVSFDAVVLKLLVDELHEMFDETPAILADPDRSVAMFLRGLMRDVGPIFVVVDGIGEAFDDDSSDDIKKRDRFFEFCRTIAAPWTDNKNVFVVLVGAAPFLHYAEDGPSYFSRWWSDVKIERPNIELLRPSAVAQIISKTLVAEGESKTIQDAYELNES…	FKVFLAR	HVLVQHP	contig49:125601-128333	+	0.122494	0.043207	NA	0	Low expression	0	0.125	-0.313,No	0.1981,No	0.062
CRN21	Full length	ATGTATGGAGACCGTCTCGTCTCGTCCCGCATCTCGAGCTCTCACACACCTCGCGTTGCTCTCGACACTCAAGCAACCAGCGCACAAGACGCAGCGTGCAAGCAAGCAAGCGCGGCAATGACAGCAAAGCGCAAGGCGCGAGCACGCTCGATGGAGATTCGACGTGCGTGCGCTGAAGACGGCAGCATGTTCTCTGTTCGAGTGCCCAAGCGTGCGCAGGTGTGTGATCTCCAGCGCGCGATCGCCGCCAGCACGCACGAACACTTGGTGAGCGTTGGACCGACCCGCTTGCGGCTGTTCCTGGCACGGAAGCATGGCAACACGACTTGGCTCGAAGACTCACGCGAGATGGCCACAGCTCTGAAGAACGGCGAACTTGACGACTACCTCGAACCGGAC…	MYGDRLVSSRISSSHTPRVALDTQATSAQDAACKQASAAMTAKRKARARSMEIRRACAEDGSMFSVRVPKRAQVCDLQRAIAASTHEHLVSVGPTRLRLFLARKHGNTTWLEDSREMATALKNGELDDYLEPDLGLRPSWLLRSDRCFGKAPLPPTGHVHVLVRLPETREERDQSIAEYCKIMERGKWKLEAEPKCGVDVGRLFFIGQDAATQQLLAIHRATFEQRRAGFEGDAKQTIALVDNVVGLGESAFAAYYIRECRRVLNEPTRDEFEAMLCSCRTVHIALRSGCMMENTSFGAVVVEHLVDRLFKLFECPPKVLRSWQERSENAQYLQPSSDITASAFLRDVTQVVGPLFIVIDDIGRGFADIRREIGTASDVAALRDRFLAFCEATLVPWLA…	LRLFLAR	HVHVLVR	contig113:90907-93474	-	0.20606	0.193129	NA	0	Low expression	0.001	0.116	0.007,No	0.0000,No	0.209
CRN22	Full length	ATGCTCACGGAGCGCTACTGCGCTTCCGAGAGCGGCACTCTCGCGCCGAAGGTAGAAGTTATCTTGTCTTTCAGTGACACTTTTACTGGACTGGTTGGCGGAGACTGTGCAGTGAAACGCCGTGGTCACTTTGCCCTCCTTACAGTGAACCTTGAGTGTCGGGATGAGCGTGGATCGTTGGTAGTTATTAAGAATGTACATAGCAAGGGTGCTCGACCATCGTGCCGTTTGTCATATCGAGCAGAACCCCTACAACTCTGCTCTGTGTCCCAGAAATCTGTTAAAAAGTACACTGCGATGAGCAAAATGTCAGCTGCACCACCAGAAAAATCTACCATGATGAAAGAGGTCGAAAAGACCTTGAACTCTTCCACAGACGAAACATGTTCACTCACAAAC…	MLTERYCASESGTLAPKVEVILSFSDTFTGLVGGDCAVKRRGHFALLTVNLECRDERGSLVVIKNVHSKGARPSCRLSYRAEPLQLCSVSQKSVKKYTAMSKMSAAPPEKSTMMKEVEKTLNSSTDETCSLTNISQVFHLDDHNQIHVLVAVPMEEVHTNE	LQLCSVS	HVLVAVP	contig9:126517-127002	+	0	0	NA	0	No expression	0.001	0.127	0.12,No	0.2775,No	0.714
CRN23	Pseudogene	ATGTGCAGACCTAGCGACTCGGTCGGTGCTGCACACACACACACGCAAATGAGCGACACATCATCACAACTGAGCGACACATCGTTGACAGCAGACGACGTAGAGGAGCCTCGGGTCGTCGTGATGTTCCAGTACGTCGGCCGGGGTACTCGTCCCATAGGTCTGCAGCTCATTGACGAGAGCGTCGTAGAACTGAAGCGTCAGATTGTGCGGCTAATGATTGATGCGAGCGACGTCCGCCTCTTCCTCGCGCGCAAGCTCCCGAGCGATGCAACGTCGTTCCGCGACGGTCGGTGGCTCTCGACAATCCTCGACCCGGACGTCGAGTACCTCTCGCGCATCGACTACTTCCAAGAAATCCTCGACAAGTACGCAGTCCCGATGCTCGAGATGCGCAAC…	MCRPSDSVGAAHTHTQMSDTSSQLSDTSLTADDVEEPRVVVMFQYVGRGTRPIGLQLIDESVVELKRQIVRLMIDASDVRLFLARKLPSDATSFRDGRWLSTILDPDVEYLSRIDYFQEILDKYAVPMLEMRNDARVSEYLSAETMGPPQDDDDDMHAIILFSREHMCARCPITRRADSWDVVLERQRAAEREKRRRRRARHSSRSVRQERVCVCKLWSWASFSLTPSLTVSCVMWATDYESAHSSSGRSACDARHLATARLSVAVVSSVSSTWQVSRGANKRHCNPHVQSHADRRLLLHSSRRSSHRSIRAHIACIVACTCAGSLLPLSFDAHHSSSRQRARWRLGHQNTRRSSSCCLPLVEKTTHCKCTSCSPFKTRAVRPWSMQSVPTATRR*	VRLFLAR		contig29:261243-262433	+	1.75	0.18838	-2.31407	-2.15903	Significant down-regulation	0	0.096	-0.753,No	0.0902,No	0.916
CRN24	Pseudogene	ATGTGCAGACCTAGCGACTCGGTCGGTGCTGCACACACACACACGCAAATGAGCGACACATCATCACAACTGAGCGACACATCGTTGACAGCAGACGACGTAGAGGAGCCTCGGGTCGTCGTGATGTTCCAGTACGTCGGCCGGGGTACTCGTCCCATAGGTCTGCAGCTCATTGACGAGAGCGTCGTAGAACTGAAGCGTCAGATTGTGCGGCTAATGATTGATGCGAGCGACGTCCGCCTCTTCCTCGCGCGCAAGCTCCCGAGCGATGCAACGTCGTTCCGCGACGGTCGGTGGCTCTCGACAATCCTCGACCCGGACGTCGAGTACCTCTCGCGCATCGACTACTTCCAAGAAATCCTCGACAAGTACGCAGTCCCGATGCTCGAGATGCGCAAC…	MCRPSDSVGAAHTHTQMSDTSSQLSDTSLTADDVEEPRVVVMFQYVGRGTRPIGLQLIDESVVELKRQIVRLMIDASDVRLFLARKLPSDATSFRDGRWLSTILDPDVEYLSRIDYFQEILDKYAVPMLEMRNDARVSEYLSAETMGPPQDDDDDMHAIILFSREHMCARCPITRRADSWDVVLERQRAAEREKRRRRRARHSSRSVRQERVCVCKLWSWASFSLTPSLTVSCVMWATDYESAHSSSGRSACDTRHLVTRQSSHL*	VRLFLAR		contig29:252715-253515	-	5.19065	0.663397	-7.82435	-2.17598	Significant down-regulation	0	0.096	-0.753,No	0.0902,No	0.913
CRN25	Pseudogene	ATGGCATCGACGACAACGCCGGCTGCGGCGGTGGCGACGAGCGCCTCGACGATGAGCGACGGCGCGAAAAAGCTCTGGTGCGCGACTGTCGGGGACGGCAGAGTGTTCTCCATCTCCGTGCGCAATGACGCCACAGTTGAAGATCTGCGAGAGCAGCTTTGCAGCGAGCAGCGGGAGATCGTGACCTGCCCGCCAGCGTGTCTGGACCTCTATCTCGCGAAGGACGCATGTGGCGCGTGGCTCAAGTACTCCACAGAGCTGGCGCAACAGCTACGCACCGCCGAGAGCGAGCCTTCTCATCCCGGACCTCGAGATGTGGCCAATGCTGAACGTGTTCGCCTACCTCGGTGCGGACTTTGTGTGCTCAGACGGCGACCTCCACGTGCTGGTGGTGCAGCC…	MASTTTPAAAVATSASTMSDGAKKLWCATVGDGRVFSISVRNDATVEDLREQLCSEQREIVTCPPACLDLYLAKDACGAWLKYSTELAQQLRTAEASLLIPDLEMWPMLNVFAYLGADFVCSDGDLHVLVVQPDAQRAVDEPPAKRVKMSSISSGAVGMVDPWYAMLHNHAVVQPAVDEPPAKRAKTSSISSGAVGMVDPWYAMLHNHAVRELPELEALTAALEEELPVKIPITSELKQLLYPTIRNVTIKEISDVADKVFVETNSLDLTTMFMLKPFLQPEDLIPDTDANKATYYTLWDTLIALPLKRVLPWATSNHDTPVGPSTGQKRVDLSLSVKFQPVLHGEEEASGELDVPIGDLVDKLRWDYGDTPYVFGYATAGLNLSLLALLRPVGSQQPM…	LDLYLAK	HVLVVQP	contig192:54216-56245	-	0.0212793	0.0523528	NA	0	Low expression	0.671	0.139	0.366,No	0.2751,No	0.689
CRN26	Full length	ATGGTAGCGAAGCCATTGTACGCGGAGTTGCGGATGACGCAGTTCCTGCACGTCGGCTTCGGCTCTTACCCCTTTGGCGTGGATCTTATTGACACGAGTGTCGTCGAACTGAAGCGCGAGGTTGCGTGGCCAATGATTGACCCGAGCTACATCCGCCTCTTCCTCGCGCGCAAGCTCCCGAGTGACGCAACGTCGTTCCGCGACGGTCGATGGCTCTCGACGGTCCTCGACTCGGACGTCGAGTACCTCTTGCGCCTCGACTACTTCCAAGAAGTGCTCGACAAGTACGCAGTCCCGATGCTCGAGATGCGCGACGACGCGCGCGTGAACAAGTACTTGAACGCCGAGACGATGGGCCTGCCACAGAACAACGACGTACATGTGATTGTCTTGCTCCTG…	MVAKPLYAELRMTQFLHVGFGSYPFGVDLIDTSVVELKREVAWPMIDPSYIRLFLARKLPSDATSFRDGRWLSTVLDSDVEYLLRLDYFQEVLDKYAVPMLEMRDDARVNKYLNAETMGLPQNNDVHVIVLLLRERLRLVCPIMGCVEPRDVVVERQRAAAEREKANKAKRNKHQSLGA	IRLFLAR	HVIVLLL	contig9:1036168-1036707	+	1.4399	0.218675	-2.00209	-1.15895	Significant down-regulation	0.01	0.135	0.52,No	0.0000,No	0.124
CRN27	Pseudogene	ATGGAGCTCCGATGCGCGCTCGTTGAAGGCGGCAGTGTGTTCTCCGTCGAGATGCCTCAGCCTGCATGTGTGTATGACCTGCAGCGGGCGATCGCTAGCACACACGAACGCATGACTGGCGTCGAACCGAGCGACTTGCGGCTGTTCCTGGCACGGAAGCAAGACAACACGGCTTGGCTGGACGATTCGCACGAGATGTCCACAGCTTTGAAGAACGGCGAGCTCAACGATTCGCTCTCACCAGAGCTGGGCTGCGACCAATGTGGATTCTGCGCTCGGATCGGTACTTTGGCAGTACACCAATTCCAGCGACTGGACACGTACATGTGCTTGTGCAACGACCCGAGACGCGAGAAGAGTTCAACGAACGCATCGCTTGCCACTGACGTGTCGAAAGAT…	MELRCALVEGGSVFSVEMPQPACVYDLQRAIASTHERMTGVEPSDLRLFLARKQDNTAWLDDSHEMSTALKNGELNDSLSPELGCPMWILRSDRYFGSTPIPATGHVHVLVQRPETREEFNERIACHRVERRHGAILHRVCVCLCVLLCPCWKIWTRSSTERVYARLGGSATSTTLCSAASALDASPEAMHRLCGKLVVARERDHTARRSLEQVAPLCWIQSANALTRRTSQSSQRSRRCAVLACRCRSQCRGLSRRLHLRLHLRRRHCLLDPRRVWTECGVHSHYCCCRHNCSLLDYQAIARCLLVRPLQARDCSVCECSVELCVLELTPQSLPKTARPTASD*	LRLFLAR	HVLVQRP	contig89:10648-11693	-	0.154865	0.0225783	NA	-0.0882687	Low expression	0.008	0.127	0.56,No	0.0000,No	0.832
CRN28	Full length	ATGAGCGACGACACACCATCAGAGCTGAGCGACACATCGTCGACAACAGAGGACGATGCGGAGGGGGAGCCTCGGGTCGTCGCGATGTTCTTGTACACCGGCCAAGGTCCGGGCTGCTTAGGCTTGCATCTCATCGACGAGAGCGTCGCCGAGCTGAAGCGGCAGATTGTCTGGCCGATGATTGGTCCGAGCTACATCCGCCTCTTCCTCGCACGCAAGCTCCCGAGCGACACAACGTCGTTCCGCGACGGCCGGTGGCTCTCGACGGTCCTCGACTCGGACGTCGAGTACCTCTCGCGCCTCGACTACTTCCAAGAAGTGCTCGACAAGTACGCAGTCCCGATGCTCGAGATGCGCGACGACGCGCGCGTGAACAAGTACTTGAACGCCGAGACGATG…	MSDDTPSELSDTSSTTEDDAEGEPRVVAMFLYTGQGPGCLGLHLIDESVAELKRQIVWPMIGPSYIRLFLARKLPSDTTSFRDGRWLSTVLDSDVEYLSRLDYFQEVLDKYAVPMLEMRDDARVNKYLNAETMDLPQNNDVHVIVLLLRERLRLVCPIMGCVEPRDVVVERQRAAAEREKANKAKRNKHQSLDA	IRLFLAR	HVIVLLL	contig9:1096922-1097506	+	0.0923012	0.222039	NA	0	Low expression	0	0.103	-1.253,No	0.2972,No	0.44
CRN29	Pseudogene	ATGGTGCTCCTGCGCTGTGCGATCGTCGACCGCGCAGTCGTCACGCCCGTGCGTGTCCCGCTCGATGCGACGGTGCACGAGCTCCAGTGCGCAGTCGAAGCGAGCGTCCCGCTCCTCGTGCCGTGCGACCGCACGCACTTGCGTCTCTTTCGCGCCACTCCGCGCGCGAGCAGCGCTGCTGCTGGTGCCTCACCACAGTGACCGCAGTGGCTCCAGATGGACGACCCGGCGCTCGAAGTGCTTTTGGCGCCGCACAGCAGCGCCACACACACAGACACCTGTACCCTACGGTGCACGTACCTCGATCCACGCACAGAGCTCTTGCCAGAGCACACGCTCCGCGCAGCGCGCCAGTGCGACAGCGCCACTGGCAACAACAGCACCAGTCGTGATGACGAG…	MVLLRCAIVDRAVVTPVRVPLDATVHELQCAVEASVPLLVPCDRTHLRLFRATPRASSAAAGASPQPQWLQMDDPALEVLLAPHSSATHTDTCTLRCTYLDPRTELLPEHTLRAARQCDSATGNNSTSRDDEATSPSGADVHVLVALPDEPALIQPATPPHKTVASSMSHAPPVPGPHDTDTDADDDMDAMELPLTDDPHLLQQLEEHFDAMPSARYELKPAHVPPRAVAALRYRLARYDAEYGVVLSQERRHRRCVEYIVAAVCDLLPRDGTRKPELLARVTLPSDAHRVLAKFDFTLELGAAHVGVVVAPQASDSTGMRQALQQSWLGAEVLADADSSRRVFGIVTNYIDWVFLRYTDEQIYARDVTLELGRNRVPTKASLAEILGLALEMMCET*	LRLFRAT	HVLVALP	contig123:128295-129491	+	5.37707	4.37022	-1.23039	0	No differenrial expression	0.003	0.232	1.013,Yes	0.1610,No	0.833
CRN30	Full length	ATGGCGTCGATCACATCACCGGCTGCAGCGGTGGCGGCGAGCGCCGCGGCGACGAGCGGCGGCGCGAAAAAGCTCTGGTGCGCGACTGTCAAAGATGGCTGCGTGTTCTCCATCTGCGTGCGCAAGGACTCCACAGTTCACGATCTGCGGGCGCAGCTCTGCAGTGAGCACCCAGGGATCTTCACCTGCCCGTCACCACATCTGCGGCTCTATCTCGCGAAGGACGCATCGGGTGCGTGGCTCAAGTACTCCACGGAGCTGGCGCAACAGCTACGCACCGCCGAGAGCTCGAGCTTCTTATTTTCGGACCTCGAGTTACGGCCGACGCGGAGCGTGTTCTCCTCCGCGTACCTCGGTACGGATTTTGTGTCCTCGGGCAACGATCTCCACGTGCGGGTG…	MASITSPAAAVAASAAATSGGAKKLWCATVKDGCVFSICVRKDSTVHDLRAQLCSEHPGIFTCPSPHLRLYLAKDASGAWLKYSTELAQQLRTAESSSFLFSDLELRPTRSVFSSAYLGTDFVSSGNDLHVRVVQPDAQHAVDEPLAKRAKTGSNSTGAVGRVDRWYHVLYKHAVRELPEAEALKAALKEKLPVKIPITSEMKQLLYPASLRVTFKDMSDVADKVFAEADSIDHTTVCMVIPFLKPERLIPCRDANGAAYHSLWHALITLPLGDVLPRTEFNRDTPVGTSTDPKTVDLSFRVKFWPVLYGEEEAAGELAVPTDNLIDKLPWVYGDTPYVFGYATAGLNLSLLALLRPVD*	LRLYLAK	HVRVVQP	contig25:2858-4737	+	0.0344657	0	NA	0	Low expression	0.971	0.227	0.9,No	0.5142,Yes	0.717
CRN31	Full length	ATGCGAGGCGCAATGAGCAATGAGATGCGTCAGGCGATCGCTAACGGCACTGTGTGGTGTCTACGCTTCTACGTGTCATGGTGCGCTGCTAGTCGGGCGGCAAACGTACTCGCACAACGAAGGCTTCACGAAAGACGAAAGACGAGCGCGCAGACAGCAGCGCGAGCGACCAAAGCGATGGCGTCAACAGCAGAGTGCGAAGCGAAAGAAGGCGTGATAAAGCTCTGGTGCGCTGTCGTCGGTACTGGCAGCGTGTTCTCTGTCGTGGTGCCGAAGAGCGCGCTCGTGGAAGACTTGCAGAAGGCGATCGTCAACGAGCTGAGGATCATGGAGAAGGTCAATCCGATCAACGTCAAGCTGTTCCTGGCGAAGGACGGCGACGTGTGGCTGCCATCGACC…	MRGAMSNEMRQAIANGTVWCLRFYVSWCAASRAANVLAQRRLHERRKTSAQTAARATKAMASTAECEAKEGVIKLWCAVVGTGSVFSVVVPKSALVEDLQKAIVNELRIMEKVNPINVKLFLAKDGDVWLPSTHAVVKAIRKGEFDDEMRRDRLNDNCIMDPTARVKRQIERARLPAPKPEEEIHVLVLLPETQAERDEREAKRQKVEDAWQWKDEAEPVYAILSDSMLFVNRKHTTEQLMKIHGTKYRRASTKGGADWVIPLADNVFGLGKSTFAAHYIRECRKMLSESKRGAFEKTLCACHTVHISLEPGCLAKDASFDAVVLKKLVCELDKKFEHPPPLVRTWLSRMKSDPDFRSVASVKTTEFLSLLTPDVGPLFIVIDEIGGAFDDDSIDDFAK…	VKLFLAK	HVLVLLP	contig4:1644741-1647398	-	7.35389	3.48301	-2.11136	-0.663214	No differenrial expression	0.53	0.278	-0.306,No	0.4391,No	0.51
CRN32	Full length	ATGAGACGTGGTGTGCACCACGACGGCGACGGTGCCGCCATTTCACCGAGCAAAAAGCAAGCAATCGGGCGATCACAGGTGCTGCCAGTTGCAAACACACCGCCACGAGTAACGAGCACGAAGACAGCAGAGCGACCGAGCAACCGCAGCGATGGCGTCGACAGCAACGCGCGAAGCGAAACAAGACACCATAAGCTCTGGTGCGCAGTCGTCGGTACCGGCAGCGTGTTCTCTGTTGTGGTGCCGGAGAGCGCGCGCGTGCAGGAGCTGCAGATCGCGATCGCCAGCAAGTGCGACAGCGCCACGAACCTCAATCCGATCCACGTCAAGCTGTTCCTGGCGAAGGACGGCGACGCTTGGCTGCCGTCGACCCATCCTGTCGTACGCGCAATGCGCAAA…	MRRGVHHDGDGAAISPSKKQAIGRSQVLPVANTPPRVTSTKTAERPSNRSDGVDSNARSETRHHKLWCAVVGTGSVFSVVVPESARVQELQIAIASKCDSATNLNPIHVKLFLAKDGDAWLPSTHPVVRAMRKGEFDDVLRRDRLNDDCLMDPTVPVKEEIEEAGLPALKPSKEIHVLVQLPETQAERDERVTKRQKLEDSLWQWKDEAEPVYAILSDTMRFVNRKDTTEQLMKIHGSKHRRASTGGGVDWVIPLADNVFGLGKSTFAMHYIRACRTMLSESKRDVFEKTLCNCHTVHISLDPGSLSKGESFDAVVLKLLIYELRKKFDDPPPIVRTWLSRMESDSGLRSVANVNTAEFLTLLTRVVGPLFIVMDEIGAAFRDDSSDDFAKRDRFFAFC…	VKLFLAK	HVLVQLP	contig49:208803-211244	-	1.64067	0.957443	-1.7136	-0.210902	No differenrial expression	0	0.106	-1.373,No	0.0536,No	0.52
CRN33	Full length	ATGGCATCGACGACAACGCCGGCTGCGGCGGTGGCGACGAGCGCCTCGACGATGAGCGACGGCGCGAAAAAGCTCTGGTGCGCGACTGTCGGGGACGGCAGCGTGTTCCCTATCTCCGTGCGCAATGACGCCACGGTTGAAGACCTGCGGGAGCAGCTTTGCAGCGAGCAGCGGGAGATCATGACCCGCCCGCCAGCGTGTCTGGAGCTCTATCTCGCGAAGGACGCATGTGGCGCGTGGCTCAAGTACTCCACAGAGCTGGAGCAACAGCTACGCACCGACGAGAGCGCGAGCCTTCTCACCCCGGACCTCGAGATGTGGCCGATGCGGAACGTGTTCGCCCCCACGTACCTCGGTGCGGACTTTGTGTGCTCAGTCGGCGACCTCCACGTGCTGGTG…	MASTTTPAAAVATSASTMSDGAKKLWCATVGDGSVFPISVRNDATVEDLREQLCSEQREIMTRPPACLELYLAKDACGAWLKYSTELEQQLRTDESASLLTPDLEMWPMRNVFAPTYLGADFVCSVGDLHVLVVPPAAQRAVDEPPAKRAKTSSNSSGAVGMVDPWYAMLHNHAVRELPEVEALTAALEEELPVKIPIMSEKKQLLLITIRNVTIKEISDVADKVFVVTNSLDLTTMFMLMPFLQPGLLIPNTDANKATYHSLWDALIAHPLKRVLPKTTSKCDTPVGPSTAQKRVDLSLIVNYQPVLCGEEKASGELDVPIGDLVDKLRWDYGDTPYVFGYATAGLNLSLLALLRPVGLQQPKALKLGTYSVELPLDRLKLLLAIMNLSRLLGALAAK…	LELYLAK	HVLVVPP	contig67:546173-548074	-	0	0	NA	0	No expression	0.672	0.136	0.366,No	0.2751,No	0.772
CRN34	Full length	ATGAGCGACGACACACCATCAGAGCTGAGCGACACATCGTCGACAACAGAGGACGATGCGGAGGGGGAGCCTCGGGTCGTCGCGATGTTCTTGTACACCGGCCAAGGTCCGGGCTGCTTAGGCTTGCATCTCATCGACGAGAGCGTCGCCGAGCTGAAGCGGCAGATTGTCTGGCCGATGATTGGTCCGAGCTACATCCGCCTCTTCCTCGCACGCAAGCTCCCGAGCGACGCAACGTCGTTCCGCGACGGCCGGTGGCTCTCGACGGTCCTCGACTCGGACGTCGAGTACCTCTCGCGCATCGACTACTTCCAAGAAGTGCTCGACAAGTACGCGGTCCCGATGCTCGAGATGCGCGACAACGCGCGTGTGATCGAGTACTTGAACGCCGAGACGATG…	MSDDTPSELSDTSSTTEDDAEGEPRVVAMFLYTGQGPGCLGLHLIDESVAELKRQIVWPMIGPSYIRLFLARKLPSDATSFRDGRWLSTVLDSDVEYLSRIDYFQEVLDKYAVPMLEMRDNARVIEYLNAETMGPLQDDDVHVIVLLPREHRRVVCPITRRVELWDVVMERQRAAAEREKANKAKRNKHQSLGA	IRLFLAR	HVIVLLP	contig9:1076086-1076670	-	0.313824	0.161483	NA	0	Low expression	0	0.103	-1.253,No	0.2972,No	0.623
CRN35	Full length	ATGAGCGACGACACACCATCAGAGCTGAGCGACACATCGTCGACAACAGAGGACGATGCGGAGGGGGAGCCTCGGGTCGTCGCGATGTTCTTGTACACCGGCCAAGGTCCGGGCTGCTTAGGCTTGCATCTCATCGACGAGAGCGTCGCCGAGCTGAAGCGGCAGATTGTCTGGCCGATGATTGGTCCGAGCTACATCCGCCTCTTCCTCGCACGCAAGCTCCCGAGCGACGCAACGTCGTTCCGCGACGGCCGGTGGCTCTCGACGGTCCTCGACTCGGACGTCGAGTACCTCTCGCGCATCGACTACTTCCAAGAAGTGCTCGACAAGTACGCGGTCCCGATGCTCGAGATGCGCGACAACGCGCGTGTGATCGAGTACTTGAACGCCGAGACGATG…	MSDDTPSELSDTSSTTEDDAEGEPRVVAMFLYTGQGPGCLGLHLIDESVAELKRQIVWPMIGPSYIRLFLARKLPSDATSFRDGRWLSTVLDSDVEYLSRIDYFQEVLDKYAVPMLEMRDNARVIEYLNAETMGPLQDDDVHVIVLLPREHRRVVCPITRRVELWDVVMERQRAAAEREKAKSTTQEQSLGASRACLLYARTPRRSLLLTLSLTMSRAMCHVHNRLHERALPRAKEARVTPGTSSLSRAHTTSRSSCVLVCSMRT	IRLFLAR	HVIVLLP	contig9:1087138-1087935	-	4.73651	1.09502	-4.3255	-1.41617	Significant down-regulation	0	0.103	-1.253,No	0.2972,No	0.853
CRN36	Full length	ATGAGCGACGACACACCATCAGAGCTGAGCGACACATCGTCGACAACAGACGTCGCAGAAGAGGCTTGGCTTGTGACGTTCCTGTACGTCGGTCGTGGTTCTGGTCCCGAATGCATCGTGCTCATTGACGAGAGCGTCGTCGAGCTGAAGCGCGAGGTTGCATGGGCAAAGATTGATCCGAGCTACGTCCGCCTCTTCCTCGCACGCAAGCTCCCGAGCGACGCAACGTCGTTCCGCGACGGCCGGTGGCTCTCGACGGTCCTCGACTCGGACGTCGAGTACCTCTCGCGCATCGACTACTTCCAAGAAGTGCTCGACAAGTACGCGGTCCCGATGCTCGAGATGCGCGACAACGCGCGTGTGATCGAGTACTTGAACGCCGAGACGATGGGTCCGCTG…	MSDDTPSELSDTSSTTDVAEEAWLVTFLYVGRGSGPECIVLIDESVVELKREVAWAKIDPSYVRLFLARKLPSDATSFRDGRWLSTVLDSDVEYLSRIDYFQEVLDKYAVPMLEMRDNARVIEYLNAETMGPLQDDDVHVIVLLPREHRRVVCPITRRVELWDVVMERQRAAAEREKAKSTTQEQSLGASRACLLYARTPRRSLLLTLSLTMSRAMCHVHNRLHERALPRAKEARVTPGTSSLSRAHTTSRSSCVLVCSMRT	VRLFLAR	HVIVLLP	contig9:1115132-1115920	-	6.13189	1.09254	-5.61251	-1.79807	Significant down-regulation	0	0.113	-0.74,No	0.2327,No	0.584
CRN37	Full length	ATGTATGGAGACCGTCTCGTCTCGTCCCGCATCTCGAGCTCTCACACACCTCGCGTTGCTCTCGACACTCAAGCAACCAGCGCACAAGACGCAGCGTGCAAGCAAGCAAGCGCGGCAATGACAGCAAAGCGCAAGGCGCGAGCACGCTCGATGGAGATTCGACGTGCGTGCGCTGAAGACGGCAGCATGTTCTCTGTTCGAGTGCCCAAGCGTGCGCAGGTGTGTGATCTCCAGCGCGCGATCGCCGCCAGCACGCACGAACACTTGGTGAGCGTTGGACCGACCCGCTTGCGGCTGTTCCTGGCACGGAAGCATGGCAACACGACTTGGCTCGAAGACTCACGCGAGATGGCCACAGCTCTGAAGAACGGCGAACTTGACGACTACCTCGAACCGGAC…	MYGDRLVSSRISSSHTPRVALDTQATSAQDAACKQASAAMTAKRKARARSMEIRRACAEDGSMFSVRVPKRAQVCDLQRAIAASTHEHLVSVGPTRLRLFLARKHGNTTWLEDSREMATALKNGELDDYLEPDLGLRPSWLLRSDRCFGKAPLPPTGHVHVLVRLPETREERDQSIAEYCKIMERGKWKLEAEPKCGVDVGRLFFIGQDAATQQLLAIHRATFEQRRAGFEGDAKQTIALVDNVVGLGESAFAAYYIRECRRVLNEPTRDEFEAMLCSCRTVHIALRSGCMMENTSFGAVVVEHLVDRLFKLFECPPKVLRSWQERSENAQYLQPSSDITASAFLRDVTQVVGPLFIVIDDIGRGFADIRREIGTASDVAALRDRFLAFCEATLVPWLA…	LRLFLAR	HVHVLVR	contig113:102944-105511	+	0.256524	0.216121	NA	0	Low expression	0.001	0.116	0.007,No	0.0000,No	0.209
CRN38	Full length	ATGGCATCGACGACAACGCCGGCTGCGGCGGTGGCGACGAGCGCCTCGACGATGAGCGACGGCGCGAAAAAGCTCTGGTGCGCGACTGTCGGGGACGGCAGCGTGTTCCCCATCTCCGTGCGCAATGACGCCACAGTTGAAGATCTGCGAGAGCAGCTTTGCAGCGAGCAGCGGGAGATCGTGACCTGCCCGCCAGCGTGTCTGGAGCTCTATCTCGCGAAGGACGCATGTGGCGCGTGGCTCAAGGACACCGAGGAGCTGGAGCAACAGCTACTCACCGCCGAGAGCGCGAGTCTTCTCATCCCGGACCTCGAGATGTGGCCAATGCTGAACGTGTTCGCCCCCACGTACCTCGGTGCGGACTTTATGTGCTCGGACGGCGATCTCCACGTGCTGGTG…	MASTTTPAAAVATSASTMSDGAKKLWCATVGDGSVFPISVRNDATVEDLREQLCSEQREIVTCPPACLELYLAKDACGAWLKDTEELEQQLLTAESASLLIPDLEMWPMLNVFAPTYLGADFMCSDGDLHVLVVQPDAQRAVDEPPAKRVKTSSNNSGAVGMVDPWYAMLHNHAVRELPEVEALTAALEEELPVKIPITSERKQVLFNTIRDVTIKKISDVMDKVFVETNSLDDDTIFMLKPFLQPGHLIPNTDANKATYHGLWDALIAHPLKRVLPWTTFKRDTPVGPSTDQKRVDLSLSVKFQPVLRGEEETSGELDVPIGELVDKLQWDYGDTPYVFGYATAGLNLRLLALLRPVGSQQPMPLELGTYSVELPLDRLKLLLAIMNLSRLLGALAAK…	LELYLAK	HVLVVQP	contig68:855-2741	+	0	0	NA	0	No expression	0.672	0.138	0.366,No	0.2751,No	0.812
aCRN pseudogenes were adjusted by removal of one or more stop codons or by correcting frame shifts via deleting one or two nucleotides.
bThe protein with the score larger than 0.5 was thought to contain the potential secretion signal and was marked with green background.
cThe protein with the score larger than 0.5 was thought to contain the potential secretion signal and was marked with green background.
dThe protein with the score larger than 0.953 was thought to contain the potential secretion signal and was marked with green background.
eThe protein with the score larger than 0.5 was thought to contain the potential secretion signal and was marked with green background.
fThe protein with the score larger than 0.5 was thought to contain the potential secretion signal and was marked with green background.
